# Supplementary material for: Parasitic insect-derived miRNAs modulate host development
Source: Nat Commun. 2018 Jun 7;9:2205. doi: 10.1038/s41467-018-04504-1 (PMC5992160; doi:10.1038/s41467-018-04504-1)
Supplement: Supplementary file 4 — Supplementary Data 1 [file 41467_2018_4504_MOESM4_ESM.xlsx]

## Sheet: Supplementary Data 1
Supplementary Data 1. miRNA in C. vestalis
S1: miRNAs in C. vestalis
S2: PDV-derived miRNAs
S3: miRNA homologues of C.vestalis and P. xylostella
S4: miRNA isoforms of miR-281-3p and miR-375-3p in C. vestalis and P. xylostella
S5: Sequencing of miRNAs in teratocyte co-cultured Pxem_cells and parasitized host
Abbreviation: Cve: C. vestalis； Pxy: P. xylostella; tera: teratocyte

## Sheet: S1 
S1: miRNAs in C. vestalis
provisional id	miRNA name (re)	Homologous seq	miRNA	consensus precursor sequence	precursor coordinate	RPM in C. vestalis larvae	RPM in teratocytes	T/C ratio	Note
scaffold49_113_2828	Cve-miR-375-3p	aae-miR-375	uuuguucguucggcucgaguu	caucgauccggacgaucaacaaacuuuuuauuaauguaguuuguucguucggcucgaguu	scaffold49_113:37062..37122:-	2677.38	36330.2	13.5693
scaffold187_12_1438	Cve-miR-8-3p	aae-miR-8-3p	uaauacugucagguaaagauguc	aucuuaccgggcagcauuagauuuauauuagaaauuucuaauacugucagguaaagauguc	scaffold187_12:19833..19894:+	11500	25374.2	2.20646
scaffold17_118_2333	Cve-miR-184-3p	aae-miR-184	uggacggagaacugauaagggc	ccuuaucauucucucguccgguguaaaauuuaacgacaacuggacggagaacugauaagggc	scaffold17_118:62564..62626:+	80742.9	13955.5	0.172839
scaffold192_59_302	Cve-miR-275-5p-2	aae-miR-275-3p	ucagguacugagugacucugag	ucagguacugagugacucugagcauaauuaaagucucagggguacuuaguaucuaacu	scaffold192_59:25029..25087:+	797.163	4037.46	5.06478
scaffold85_40_5086	Cve-miR-7929-5p	ame-miR-6057	uuugugaccguaacaaugggcg	uuugugaccguaacaaugggcgauuguaguaaacgcucacugauacguucacaaguu	scaffold85_40:32623..32680:+	56.2247	3455.21	61.4536
scaffold85_40_2844	Cve-miR-3405-3p	bmo-miR-3405	uugugaccguaacaaugggcga	uugugaccguaacaaugggcgauuguaguaaacgcucacugauacguucacaaguu	scaffold85_40:32624..32680:+	56.3055	3453.01	61.3264
scaffold79_79_2596	Cve-miR-190-3p	aae-miR-190	agauauguuugauauucuuggu	agauauguuugauauucuugguuguuaauuaaaaaucgaccaggaaucaaacauauuaa	scaffold79_79:28685..28744:+	545.525	3069.7	5.62706
scaffold29_202_2680	Cve-miR-bantam-3p-1	aae-bantam-3p	ugagaucauugugaaagcugauu	cugguuuucacaaugauuugacagauggauuugauucugagaucauugugaaagcugauu	scaffold29_202:340..400:-	280.881	2969.62	10.5725
scaffold85_40_2846	Cve-miR-2943-5p	aae-miR-2943	uuaaguaguagugccguaggu	uuaaguaguagugccguaggugauucguaacuaaaaacucaccuaugcccgacuacuuggc	scaffold85_40:32903..32964:+	1577.93	2581.2	1.63582
scaffold35_26_2445	Cve-miR-2944-3p-4	aae-miR-2944b-3p	caucacaggcagaguucuaguua	uggagcucugucugugacuuguguaguuuuauaauaaaucacaucacaggcagaguucuaguua	scaffold35_26:290473..290537:+	1199.78	1686.4	1.40559
scaffold192_59_306	Cve-miR-9-5p-1	aae-miR-9b	ucuuuggucaucuagcuguaug	ucuuuggucaucuagcuguaugauuguuauuaauucauaaagcuagaauaccgaaguaa	scaffold192_59:25370..25429:+	262.705	1584.83	6.03273
scaffold192_41_589	Cve-miR-14-3p	aae-miR-14	ucagucuuuuucucucuccuau	gggggggggaaucuggcugacuaauuuuuuaccagucagucuuuuucucucuccuau	scaffold192_41:1335..1392:+	641.737	1561.91	2.43388
scaffold29_55_4450	Cve-miR-750-3p	aae-miR-1174	ccagaucuauuucuuccaacuc	aguuggaagugaggaucuaggcagugaggaauuuugggaucuugccagaucuauuucuuccaacuc	scaffold29_55:51312..51378:-	59.456	1455.22	24.4757
scaffold35_165_4207	Cve-miR-317-3p	aae-miR-317	ugaacacagcuggugguaucuc	gggagccacucugcguucacucgguagguaaugaagcgggugaacacagcuggugguaucuc	scaffold35_165:37246..37308:+	551.018	1150.64	2.0882
scaffold85_18_5072	Cve-miR-3791-3p	ame-miR-3791	ucaccggguaaaugugcuucc	aggcgcauuuauuacgguugagauguuuuaauucucaccggguaaaugugcuucc	scaffold85_18:15410..15465:-	9.12843	893.954	97.9307
scaffold91_5_2576	Cve-miR-281-3p	-	ugucauggaauugcucucuuugu	aagagagcuauccaucgacaguaugguaauaaugacacugucauggaauugcucucuuugu	scaffold91_5:49167..49228:-	33.0401	772.442	23.379
scaffold187_12_1438	Cve-miR-8-5p	-	aucuuaccgggcagcauuagauuua	aucuuaccgggcagcauuagauuuauauuagaaauuucuaauacugucagguaaagauguc	scaffold187_12:19833..19894:+	5982.6	695.664	0.116281
scaffold85_18_5068	Cve-miR-309-3p	aae-miR-309a	ucacugggaguaauagguugc	agcuuauuaguuccagacugacguuuuugagcucgucacugggaguaauagguugc	scaffold85_18:14823..14879:-	45.8845	616.297	13.4315
scaffold15_49_1217	Cve-miR-2945-3p-1	aae-miR-2945-3p	ugacuagaaucacacucgucca	ggacgcgugugcucuaguaucauguaguguuugaacaugacuagaaucacacucgucca	scaffold15_49:49406..49465:+	7953.61	593.639	0.0746376
scaffold35_165_2502	Cve-miR-34-5p	aae-miR-34-5p	uggcagugugguuagcugguugu	uggcagugugguuagcugguuguguuaugccuucaaacacgaccgcuaucgacacugcaguu	scaffold35_165:50338..50400:+	2053.09	511.552	0.249162
scaffold29_65_2619	Cve-miR-283-5p	aae-miR-283	aaauaucagcugguaauucuggg	aaauaucagcugguaauucugggauguuagaauaacucaggauucuugcugguaucugg	scaffold29_65:77382..77441:+	11.875	508.251	42.7999
scaffold49_113_2828	Cve-miR-375-5p	-	caucgauccggacgaucaacaaa	caucgauccggacgaucaacaaacuuuuuauuaauguaguuuguucguucggcucgaguu	scaffold49_113:37062..37122:-	3.39287	502.618	148.14
scaffold192_59_304	Cve-miR-9-5p-2	tca-miR-9b-5p	cuuugguaauacagcucuauga	cuuugguaauacagcucuaugacuguaauugaucuucauaaagcuagauuaccaaagcaaa	scaffold192_59:25214..25275:+	117.781	462.481	3.92662
scaffold35_11_2438	Cve-miR-2945-3p-2	aae-miR-2945-3p	ugacuagauccacacucauua	agugagugauggucuagugcacauuguuuugauauugugacuagauccacacucauua	scaffold35_11:13531..13589:-	1279.92	455.684	0.356026
scaffold29_55_2614	Cve-miR-1175-3p	aae-miR-1175-3p	gagauucaacuccuccaacuuau	aaguggagaaguggucucuacgcuugguuuaaaagcgagauucaacuccuccaacuuau	scaffold29_55:51128..51187:-	17.5298	418.654	23.8824
scaffold91_5_2576	Cve-miR-281-5p	aae-miR-281-5p	aagagagcuauccaucgacagu	aagagagcuauccaucgacaguaugguaauaaugacacugucauggaauugcucucuuugu	scaffold91_5:49167..49228:-	247.437	396.126	1.60092
scaffold35_11_2436	Cve-miR-2945-3p-5	aae-miR-2945-3p	ugacuagauacacacucgucu	gacgaguuugaauuuggugcacguuuauauuuaaaaucgugacuagauacacacucgucu	scaffold35_11:13293..13353:-	451.736	371.137	0.82158
scaffold85_18_5070	Cve-miR-2944-3p-5	aae-miR-2944b-3p	caucacagcucuaauuucgugu	aagaaacuagugcggugauauguagcuuugaaaacacaucacagcucuaauuucgugu	scaffold85_18:14944..15002:-	2.18113	315.14	144.485
scaffold33_44_1338	Cve-miR-2944-3p-1	aae-miR-2944b-3p	uaucacagccagcuuugaugagcg	cccaucagagugguugugaugugguucauuuuuacucauaucacagccagcuuugaugagcg	scaffold33_44:6411..6473:-	10881.9	275.909	0.0253549
scaffold33_44_1340	Cve-miR-2944-3p-2	aae-miR-2944b-3p	uaucacagccagcuuugaugagcg	cucacagaguggcuguuguaugcaauuguagagucauaucacagccagcuuugaugagcg	scaffold33_44:7030..7090:-	10881.9	275.909	0.0253549
scaffold33_44_2266	Cve-miR-2944-3p-8	aae-miR-2944b-3p	uaucacagccagcuuugaugag	ccaucagagugguugugaugugguucauuuuuacucauaucacagccagcuuugaugag	scaffold33_44:6413..6472:-	10879.3	275.65	0.0253371
scaffold33_44_2268	Cve-miR-2944-3p-9	aae-miR-2944b-3p	uaucacagccagcuuugaugag	cacagaguggcuguuguaugcaauuguagagucauaucacagccagcuuugaugag	scaffold33_44:7032..7088:-	10879.3	275.65	0.0253371
scaffold33_44_1346	Cve-miR-2944-3p-7	aae-miR-2944b-3p	cuaucacagccagcuuugauga	ccgucaaagcugguguguaauagagcguagacuaucacagccagcuuugauga	scaffold33_44:7638..7691:-	10843.2	275.391	0.0253976
scaffold29_188_2674	Cve-miR-9-5p-3	aae-miR-9b	ucuuugguuaucuagcuguaug	ucuuugguuaucuagcuguaugaguguguuuagacuucauaaagcuagguuaccggaguua	scaffold29_188:27270..27331:+	1345.92	240.239	0.178495
scaffold29_66_2624	Cve-miR-12-5p	aae-miR-12-5p	ugaguauuacaucagguacugguu	ugaguauuacaucagguacugguuauauuaauugaaugccagugcuuguguuauacuugca	scaffold29_66:1763..1824:+	153.325	239.333	1.56095
scaffold35_165_4209	Cve-miR-277-3p	aae-miR-277-3p	uaaaugcacuaucugguacgaca	ucgugccagaugcgcguuuacacgggcccugaauacuguaaaugcacuaucugguacgaca	scaffold35_165:48795..48856:+	17.5298	216.222	12.3345
scaffold33_44_1347	Cve-miR-71-3p	-	ucucacuaccuugucuuucaug	ugaaagacauggguagugagaugaucaugcgacuuucgcgucucacuaccuugucuuucaug	scaffold33_44:7817..7879:-	62.041	203.727	3.28375
scaffold33_44_1342	Cve-miR-2944-3p-3	aae-miR-2944b-3p	uaucacagccauuuuugacaaau	ucgucaaauugguugugacguguaguuauuuacguucauaucacagccauuuuugacaaau	scaffold33_44:7193..7254:-	1583.42	193.24	0.12204
C4557899_1_3275	Cve-miR-275-3p-1	aae-miR-275-3p	ucagguaccugaaguagcgcgcg	cgcguuacucgaguacuuccggcugugaauuaauuaaguaaccagucagguaccugaaguagcgcgcg	C4557899_1:99..167:+	67821.7	145.27	0.00214194
scaffold85_18_2838	Cve-miR-2945-3p-4	aae-miR-2945-3p	ugacuagaggaaugcucgucuu	ccguggcauuucucuagucgcagagauuuagaauugugacuagaggaaugcucgucuu	scaffold85_18:20461..20519:-	158.819	104.421	0.657485
scaffold35_165_4207	Cve-miR-317-5p	-	gggagccacucugcguucacu	gggagccacucugcguucacucgguagguaaugaagcgggugaacacagcuggugguaucuc	scaffold35_165:37246..37308:+	35.6251	99.6303	2.79663
scaffold36_2_4870	Cve-miR-novel17-5p-1	-	uuggccgaguggucuaaggc	uuggccgaguggucuaaggcgcauggucuauagagcacucggacuggcucaccgg	scaffold36_2:2862..2917:+		85.9708
scaffold77_8_2855	Cve-miR-novel17-5p-2	-	cggugagguuagccaagcggu	cggugagguuagccaagcggucuaaggcgcauggcuuauagagcgcucggacuagcucaccgg	scaffold77_8:4708..4771:+		85.9708
scaffold81_11_1257	Cve-miR-novel17-5p-3	-	uuggccgagugguuuaag	uuggccgagugguuuaaggcgcauagucuauaaagcacucggacuggcucaccgg	scaffold81_11:1475..1530:-		85.9708
scaffold85_18_2840	Cve-miR-2945-3p-6	aae-miR-2945-3p	ugacuagaagugauacucgugu	acaaguauccuuccagccacaguaguucaaaaugugacuagaagugauacucgugu	scaffold85_18:20587..20643:-	27.1429	83.5108	3.0767
scaffold29_55_4450	Cve-miR-750-5p	-	aguuggaagugaggaucuaggc	aguuggaagugaggaucuaggcagugaggaauuuugggaucuugccagaucuauuucuuccaacuc	scaffold29_55:51312..51378:-	1106.32	79.1087	0.0715063
scaffold33_44_1342	Cve-miR-2944-5p-3	-	ucgucaaauugguugugacgug	ucgucaaauugguugugacguguaguuauuuacguucauaucacagccauuuuugacaaau	scaffold33_44:7193..7254:-	17.1259	76.7134	4.47938
scaffold36_2_4870	Cve-miR-novel17-3p-1	-	agcacucggacuggcucaccgg	uuggccgaguggucuaaggcgcauggucuauagagcacucggacuggcucaccgg	scaffold36_2:2862..2917:+	92.8192	74.1887	0.799281
scaffold53_4_2893	Cve-miR-novel17-3p-2	-	agcacucggacuggcucacu	ugagguuagcugaguagucuaaggcgcguggccuauagagcacucggacuggcucacu	scaffold53_4:4104..4162:+	92.8192	74.1887	0.799281
scaffold77_8_2855	Cve-miR-novel17-3p-3	-	agcgcucggacuagcucaccgg	cggugagguuagccaagcggucuaaggcgcauggcuuauagagcgcucggacuagcucaccgg	scaffold77_8:4708..4771:+	92.8192	74.1887	0.799281
scaffold81_11_1257	Cve-miR-novel17-3p-4	-	agcacucggacuggcucaccgg	uuggccgagugguuuaaggcgcauagucuauaaagcacucggacuggcucaccgg	scaffold81_11:1475..1530:-	92.8192	74.1887	0.799281
scaffold52_4_1137	Cve-miR-novel17-3p-5	-	gcacucgaacuggcucaccggcc	ccggugagguuagccgaguggucuaaggcgcauggccuauugagcacucgaacuggcucaccggcc	scaffold52_4:8291..8357:+	92.8192	74.1887	0.799281
scaffold17_148_2350	Cve-miR-92-3p-1	aae-miR-92b-3p	uauugcaccugucccggccuga	aggcuuggauauaugcaauaguguuguuuuauaucauauugcaccugucccggccuga	scaffold17_148:84607..84665:-	154.618	64.737	0.418691
scaffold33_44_1347	Cve-miR-71-5p	aae-miR-71-5p	ugaaagacauggguagugagaug	ugaaagacauggguagugagaugaucaugcgacuuucgcgucucacuaccuugucuuucaug	scaffold33_44:7817..7879:-	3769.72	62.9244	0.0166921
C4578505_1_3305	Cve-miR-305-5p	aae-miR-305-5p	auuguacuucaucaggugcuc	auuguacuucaucaggugcucugguagaucguaaacccggcaccuguuggagcgcaauuc	C4578505_1:61..121:-	419.746	58.0691	0.138343
scaffold1_33_174	Cve-miR-31-5p-2	aae-miR-31	gaggcaagaugucggcauagc	gaggcaagaugucggcauagcugauguuuugaauaauucggcuaugucacaucgagccaacu	scaffold1_33:30281..30343:+	5156.19	54.5733	0.010584
scaffold85_18_5070	Cve-miR-2944-5p-5	-	aagaaacuagugcggugauaug	aagaaacuagugcggugauauguagcuuugaaaacacaucacagcucuaauuucgugu	scaffold85_18:14944..15002:-	4.20069	54.5086	12.9761
scaffold85_18_5076	Cve-miR-2944-3p-6	aae-miR-2944b-3p	aaucacagcccuaguucuccgu	agggaccuagggaagugauuugucgcucugauagcaaaucacagcccuaguucuccgu	scaffold85_18:20216..20274:-	1.77722	52.6312	29.6144
scaffold85_18_5061	Cve-miR-novel26-5p	-	ggagaacuagggcugugauuug	ggagaacuagggcugugauuugcuaucagagcgacaaaucacuucccuaggucccugc	scaffold85_18:20218..20276:+	1.77722	52.5665	29.578
scaffold83_3_2887	Cve-miR-3811-3p	tca-miR-3811d-3p	uauguacaguuggacuuagcccu	ucagcuaauuccaguggacauuugugauccuaucagcauauguacaguuggacuuagcccu	scaffold83_3:17271..17332:+		48.0349		Present in CvBV genome
scaffold10_163_1900	Cve-miR-let-7-5p	aae-let-7	ugagguaguagguuguauagug	ugagguaguagguuguauaguggguaauugcaccugcagauaugaaguucacuguacagcuugcuaacuuucc	scaffold10_163:47655..47728:+	27725.2	47.5817	0.00171619
scaffold192_59_304	Cve-miR-9-3p-2	api-miR-3041	auaaagcuagauuaccaaagcaaa	cuuugguaauacagcucuaugacuguaauugaucuucauaaagcuagauuaccaaagcaaa	scaffold192_59:25214..25275:+	92.9	38.5185	0.414624
scaffold192_59_306	Cve-miR-9-3p-1	api-miR-3041	auaaagcuagaauaccgaaguaa	ucuuuggucaucuagcuguaugauuguuauuaauucauaaagcuagaauaccgaaguaa	scaffold192_59:25370..25429:+	387.433	36.1233	0.0932374
scaffold33_25_2259	Cve-miR-novel16-3p	-	uacuuggaugggugaccgc	gaucacccauguuaagcaguauuuacugagguuaauacuuggaugggugaccgc	scaffold33_25:1083..1137:+	26.012	35.4112	1.36134
scaffold81_27_674	Cve-miR-965-3p	-	uaagcguauagcuuuuccccuu	ggggaaagguuaugacgauuaugguauaaauccauccauaagcguauagcuuuuccccuu	scaffold81_27:1468..1528:+	5.49322	34.3106	6.246
scaffold35_138_4193	Cve-miR-263-5p-2	aae-miR-263b-5p	cuuggcacuggaagaauucacag	cuuggcacuggaagaauucacagaugugcaauuaauaaucguggaucuugcaaugccaucac	scaffold35_138:62494..62556:-	2117.55	31.2033	0.0147355
scaffold35_223_2524	Cve-miR-263-5p-1	aae-miR-263a-5p	aauggcacuggaagaauucacg	aauggcacuggaagaauucacgggguauuuuaacaacgaacccguggagcucccgugucauac	scaffold35_223:7925..7988:+	2122.16	31.009	0.014612
scaffold10_163_1898	Cve-miR-100-5p	aae-miR-100	aacccguagauccgaacuugugg	aacccguagauccgaacuugugggcuauuuuauaugcauaccgcaagcuccuaucuaccgguaca	scaffold10_163:46125..46190:+	96.3736	29.6496	0.307652
scaffold13_22_566	Cve-miR-993-5p-1	aae-miR-993	uacccuguagauccgaauuugu	uacccuguagauccgaauuuguuugaaaauaggcgacaaauucgguucuagagagguu	scaffold13_22:6179..6237:-	348.254	29.1317	0.0836507
scaffold29_66_2622	Cve-miR-1889-5p	aae-miR-1889-5p	uaaucucauuugguaacugugagu	uaaucucauuugguaacugugagucgguucauuacaguugcucauauuaccuugugggauuucc	scaffold29_66:1395..1459:+	2.58504	28.1606	10.8937
scaffold342_5_467	Cve-miR-137-3p	aae-miR-137	uauugcuugagaauacacguau	acgcguauucuuggggaauuaacacauauucgcgauguuauugcuugagaauacacguau	scaffold342_5:17951..18011:+	20.438	27.1896	1.33034
scaffold17_118_2333	Cve-miR-184-5p	-	ccuuaucauucucucguccggu	ccuuaucauucucucguccgguguaaaauuuaacgacaacuggacggagaacugauaagggc	scaffold17_118:62564..62626:+	56.3862	26.6717	0.473017
scaffold35_26_2445	Cve-miR-2944-5p-4	-	uggagcucugucugugacuugug	uggagcucugucugugacuuguguaguuuuauaauaaaucacaucacaggcagaguucuaguua	scaffold35_26:290473..290537:+	27.6276	23.0464	0.834179
scaffold85_40_2848	Cve-miR-252-5p	ame-miR-252a	cuaaguacuagugccgcaggag	cuaaguacuagugccgcaggagugacuaggcugggcuagaaauuuccgugucuccugcugcucaagugcuuauc	scaffold85_40:35611..35685:+	249.133	21.6222	0.0867895
scaffold83_3_2875	Cve-miR-novel24-3p	-	uagaaacuuggauuacuuaaua	uuuaaguacuucgagcuucuuauguauucguccacaucauagaaacuuggauuacuuaaua	scaffold83_3:16313..16374:+		18.2558		Present in CvBV genome
scaffold17_148_3915	Cve-miR-7-5p	aae-miR-7	uggaagacuagugauuuuguuguu	uggaagacuagugauuuuguuguucuacuguauagguaacaaggaaucacuaaucauccu	scaffold17_148:38515..38575:-	32.6362	17.1553	0.525654
scaffold192_59_302	Cve-miR-275-3p-2	-	cagggguacuuaguaucuaacu	ucagguacugagugacucugagcauaauuaaagucucagggguacuuaguaucuaacu	scaffold192_59:25029..25087:+	0.727043	16.3137	22.4385
scaffold29_55_2614	Cve-miR-1175-5p	-	aaguggagaaguggucucuac	aaguggagaaguggucucuacgcuugguuuaaaagcgagauucaacuccuccaacuuau	scaffold29_55:51128..51187:-	39.018	15.9253	0.408153
scaffold85_40_2844	Cve-miR-3405-5p	-	cucacugauacguucacaaguu	uugugaccguaacaaugggcgauuguaguaaacgcucacugauacguucacaaguu	scaffold85_40:32624..32680:+	2.26191	15.6016	6.89754
scaffold85_40_5086	Cve-miR-7929-3p	-	cucacugauacguucacaaguu	uuugugaccguaacaaugggcgauuguaguaaacgcucacugauacguucacaaguu	scaffold85_40:32623..32680:+	2.26191	15.6016	6.89754
scaffold326_10_2392	Cve-miR-315-5p	aae-miR-315-5p	uuuugauuguugcucagaaagccu	uuuugauuguugcucagaaagccuuguuuugaaacuggcuuucgggcaauaaucauaauc	scaffold326_10:53933..53993:+	1612.66	14.9543	0.00927302
scaffold178_17_4777	Cve-miR-novel10-3p-1	-	uccaauaaaggaauguuucugu	aguuacauuucuuuuuugugguauugcucugauaguauccaauaaaggaauguuucugu	scaffold178_17:10261..10320:+	8.72452	14.3716	1.64727
scaffold178_18_4783	Cve-miR-novel10-3p-2	-	uccaauaaaggaauguuucugu	aguuacauuucuuuuuugugguauugcuuugauaguauccaauaaaggaauguuucugu	scaffold178_18:113..172:+	8.72452	14.3716	1.64727
scaffold178_19_4785	Cve-miR-novel10-3p-3	-	uccaauaaaggaauguuucugu	aguuacauuucuuuuuugugguauugcuuugauaguauccaauaaaggaauguuucugu	scaffold178_19:89..148:+	8.72452	14.3716	1.64727
scaffold88_3_2234	Cve-miR-novel10-3p-4	-	uccaauaaagaaauguuucuau	agugacauuucuuuuuugugauauugcuuuaauauuauccaauaaagaaauguuucuau	scaffold88_3:4694..4753:-	8.72452	14.3716	1.64727
scaffold81_32_1273	Cve-miR-novel19-3p	-	uccguacaacagucgcucagg	gagagcgaccgcguggccgagcgguuuaagucuuaaacuguccguacaacagucgcucagg	scaffold81_32:16541..16602:-	30.6974	14.1127	0.459735
scaffold83_3_2883	Cve-miR-31-3p	aae-miR-31	uggcaagaaaaaacaauuacug	cguacuugucuucucuugcgcuuguauuucgaaucauggcaagaaaaaacaauuacug	scaffold83_3:17051..17109:+		13.4006		Present in CvBV genome
scaffold35_11_2438	Cve-miR-2945-5p-2	-	agugagugauggucuagugcaca	agugagugauggucuagugcacauuguuuugauauugugacuagauccacacucauua	scaffold35_11:13531..13589:-	12.3597	10.8111	0.874702
scaffold79_79_2596	Cve-miR-190-5p	-	accaggaaucaaacauauuaa	agauauguuugauauucuugguuguuaauuaaaaaucgaccaggaaucaaacauauuaa	scaffold79_79:28685..28744:+	7.99748	8.99845	1.12516
C4578505_1_3305	Cve-miR-305-3p	-	cggcaccuguuggagcgcaauuc	auuguacuucaucaggugcucugguagaucguaaacccggcaccuguuggagcgcaauuc	C4578505_1:61..121:-	11.875	8.41582	0.708698
scaffold35_11_2436	Cve-miR-2945-5p-5	-	gacgaguuugaauuuggugc	gacgaguuugaauuuggugcacguuuauauuuaaaaucgugacuagauacacacucgucu	scaffold35_11:13293..13353:-	36.3522	8.28634	0.227946
scaffold151_12_5053	Cve-miR-novel9-3p	-	ugaguuguuaguuguuagugag	agcuaacagcuaacagcaacaguucauauugagugaguuguuaguuguuagugag	scaffold151_12:8077..8132:+	1.53487	8.2216	5.35655
scaffold83_3_2865	Cve-miR-novel20-3p	-	acuguuguuaaagacugcaacg	uagcugccuuuaacaacaagugaauuuuucuacaucacuguuguuaaagacugcaacg	scaffold83_3:14345..14403:+		7.57423		Present in CvBV genome
scaffold35_165_2502	Cve-miR-34-3p	-	cgaccgcuaucgacacugcaguu	uggcagugugguuagcugguuguguuaugccuucaaacacgaccgcuaucgacacugcaguu	scaffold35_165:50338..50400:+	13.4099	7.5095	0.559996
scaffold85_18_5072	Cve-miR-3791-5p	-	aggcgcauuuauuacgguugaga	aggcgcauuuauuacgguugagauguuuuaauucucaccggguaaaugugcuucc	scaffold85_18:15410..15465:-	0.0807826	6.92686	85.747
scaffold85_64_2857	Cve-miR-33-5p	aae-miR-33	gugcauuguaguugcauugc	gugcauuguaguugcauugcaugaauuuuaacagugcaauacuucugcagugcaacacuc	scaffold85_64:43187..43247:-	142.258	6.02055	0.0423213
scaffold85_18_5076	Cve-miR-2944-5p-6	-	agggaccuagggaagugauuug	agggaccuagggaagugauuugucgcucugauagcaaaucacagcccuaguucuccgu	scaffold85_18:20216..20274:-	2.42348	5.89107	2.43083
scaffold85_18_5061	Cve-miR-novel26-3p	-	aaucacuucccuaggucccugc	ggagaacuagggcugugauuugcuaucagagcgacaaaucacuucccuaggucccugc	scaffold85_18:20218..20276:+	2.42348	5.89107	2.43083
scaffold15_49_1217	Cve-miR-2945-5p-1	-	ggacgcgugugcucuaguaucaug	ggacgcgugugcucuaguaucauguaguguuugaacaugacuagaaucacacucgucca	scaffold15_49:49406..49465:+	0.484695	5.63212	11.6199
scaffold33_44_1346	Cve-miR-2944-5p-7	-	ccgucaaagcugguguguaaua	ccgucaaagcugguguguaauagagcguagacuaucacagccagcuuugauga	scaffold33_44:7638..7691:-	9.85548	5.50265	0.558334
scaffold11_5_2207	Cve-miR-1-3p	aae-miR-1	uggaauguaaagaaguaugga	ccguacuuccuuacuucccauagugcgauacgacguauggaauguaaagaaguaugga	scaffold11_5:26719..26777:+	102380	5.11423	4.99535e-05
scaffold54_42_2245	Cve-miR-92-5p-3	-	aauugcacucgucccggccug	agguggugaugagugcauuauuuguaauuuuuaguaucaaauugcacucgucccggccug	scaffold54_42:13303..13363:+	113.742	4.85528	0.0426868
scaffold83_3_2863	Cve-miR-bantam-3p-4	aae-bantam-3p	ugagaucauugaacagcuaguau	ucuagguguuaagugaucuuauguuuucauucaugagaucauugaacagcuaguau	scaffold83_3:14200..14256:+	0.403913	4.79054	11.8603	Present in CvBV genome
scaffold1_21_166	Cve-miR-6001-3p	ame-miR-6001-3p	uucucuuugguuguuaccacc	guagguaacaacugacggggucauuuaguuuuuuauuuuaauguucucuuugguuguuaccacc	scaffold1_21:27716..27780:+	1.77722	4.46686	2.5134
scaffold97_8_2757	Cve-miR-285-3p-1	aae-miR-285	uagcaccauuugaaaucaguac	acugacuucugugugugcucggcuucaauuuaaauguccuagcaccauuugaaaucaguac	scaffold97_8:31946..32007:-	36.3522	4.14317	0.113973
scaffold11_73_3729	Cve-miR-novel4-5p	-	uuccaaucccaugugucuugug	uuccaaucccaugugucuuguguagucccuaugauaagaguucuggggccuauguaagacacagggauuuaagu	scaffold11_73:154886..154960:-		4.07843
scaffold85_18_5068	Cve-miR-309-5p	-	agcuuauuaguuccagacugacg	agcuuauuaguuccagacugacguuuuugagcucgucacugggaguaauagguugc	scaffold85_18:14823..14879:-		3.94896
scaffold29_202_2680	Cve-miR-bantam-5p-1	-	cugguuuucacaaugauuugacaga	cugguuuucacaaugauuugacagauggauuugauucugagaucauugugaaagcugauu	scaffold29_202:340..400:-	0.32313	3.56054	11.0189
scaffold35_26_2448	Cve-miR-2796-3p	ame-miR-2796	guaggccggcggaaacuacuu	agggguuucuaucggccuccagcagcaaagacaguuguaggccggcggaaacuacuu	scaffold35_26:74750..74807:-	3538.44	2.91317	0.000823292
scaffold13_22_566	Cve-miR-993-3p-1	ame-miR-1006	caaauucgguucuagagagguu	uacccuguagauccgaauuuguuugaaaauaggcgacaaauucgguucuagagagguu	scaffold13_22:6179..6237:-	1812.68	2.84843	0.00157139
scaffold19_13_118	Cve-miR-276-3p	aae-miR-276-3p	uaggaacuuuauaccgugcucu	agcgagguauuucguuccuacgucguauuuaaugguaggaacuuuauaccgugcucu	scaffold19_13:2667..2724:-	9.69391	2.71896	0.280481
scaffold192_41_589	Cve-miR-14-5p	-	gggggggggaaucuggcugacu	gggggggggaaucuggcugacuaauuuuuuaccagucagucuuuuucucucuccuau	scaffold192_41:1335..1392:+	3.63522	2.65422	0.730141
scaffold83_5_1762	Cve-miR-87-3p	aae-miR-87	gugagcaaaguuucagguguguc	gugccugacucguugcucugcccuggauuuaacagugggugagcaaaguuucagguguguc	scaffold83_5:17384..17445:-	81.1057	2.58948	0.0319272
scaffold85_64_2857	Cve-miR-33-3p	-	caauacuucugcagugcaacacuc	gugcauuguaguugcauugcaugaauuuuaacagugcaauacuucugcagugcaacacuc	scaffold85_64:43187..43247:-	2.50426	2.58948	1.03403
scaffold309_8_57	Cve-miR-6039-5p	ame-miR-6039	gaucgaacucgugaguuuacgu	gaucgaacucgugaguuuacguguggcguuugaggugacguagacccacguguuagacccua	scaffold309_8:1049..1111:-	0.807826	2.58948	3.2055
scaffold12_38_2737	Cve-miR-1000-5p	aae-miR-1000	auauuguccugucacagcagua	auauuguccugucacagcaguacguauuuaauaaguuacuggugugaugggacauugucc	scaffold12_38:17320..17380:-	7.432	2.52474	0.339713
scaffold83_3_2871	Cve-miR-3355-3p	bmo-miR-3355	caauacuauugggugaaaccaa	ggugacacuaaaugguauaugcguuacuaucccgcaauacuauugggugaaaccaa	scaffold83_3:15943..15999:+		2.52474		Present in CvBV genome
scaffold33_44_1338	Cve-miR-2944-5p-1	-	cccaucagagugguugugaugug	cccaucagagugguugugaugugguucauuuuuacucauaucacagccagcuuugaugagcg	scaffold33_44:6411..6473:-	6.30104	2.39527	0.380139
scaffold83_3_2868	Cve-miR-novel21-5p	-	ucaggaucuuugcucugcccaug	ucaggaucuuugcucugcccauguacuucuacauaccaugagugaagcagauuccugaug	scaffold83_3:15092..15152:+		2.20106		Present in CvBV genome
scaffold83_3_2863	Cve-miR-bantam-5p-4	-	ucuagguguuaagugaucuuaug	ucuagguguuaagugaucuuauguuuucauucaugagaucauugaacagcuaguau	scaffold83_3:14200..14256:+		2.13632		Present in CvBV genome
scaffold11_73_3729	Cve-miR-novel4-3p	-	uaagacacagggauuuaagu	uuccaaucccaugugucuuguguagucccuaugauaagaguucuggggccuauguaagacacagggauuuaagu	scaffold11_73:154886..154960:-	0.565478	2.00685	3.54894
scaffold83_3_2875	Cve-miR-novel24-5p	-	uuuaaguacuucgagcuucuuaug	uuuaaguacuucgagcuucuuauguauucguccacaucauagaaacuuggauuacuuaaua	scaffold83_3:16313..16374:+		2.00685		Present in CvBV genome
scaffold25_60_234	Cve-miR-novel14-5p	-	ugauuacauguaauuguuggccu	ugauuacauguaauuguuggccuaggcgaagacgaggucgacaaacaugugauuuga	scaffold25_60:17263..17320:+	2.74661	1.94211	0.707095
scaffold86_6_391	Cve-miR-2763-3p	bmo-miR-2763-3p	gauuaugcuaauauauguaguau	acucauauuuuaguauaaaaccauguuaaugaaauuggauuaugcuaauauauguaguau	scaffold86_6:32845..32905:+	0.484695	1.94211	4.00687
scaffold8_12_1575	Cve-miR-980-3p	aae-miR-980-3p	uagcugccucuugaagggcaaug	cggcucaucauaaggcaucucgcuugauuuuaaaaugcuagcugccucuugaagggcaaug	scaffold8_12:89867..89928:+	7.59356	1.87737	0.247232
scaffold29_66_2622	Cve-miR-1889-3p	-	ucauauuaccuugugggauuucc	uaaucucauuugguaacugugagucgguucauuacaguugcucauauuaccuugugggauuucc	scaffold29_66:1395..1459:+	0.807826	1.87737	2.32398
scaffold8_32_1618	Cve-miR-4961-3p	dme-miR-4961-3p	uauguauauguauauaugacacu	aguugguauacauauguauauguauuauuuaauauauguauauguauauaugacacu	scaffold8_32:133138..133195:-	0.0807826	1.7479	21.6371
scaffold29_188_2674	Cve-miR-9-3p-3	-	auaaagcuagguuaccggaguua	ucuuugguuaucuagcuguaugaguguguuuagacuucauaaagcuagguuaccggaguua	scaffold29_188:27270..27331:+	362.795	1.61843	0.004461
scaffold1269_1_1113	Cve-miR-novel5-5p-1	-	aaaaugcaccugugaucucagc	aaaaugcaccugugaucucagcaucaauaaugguugcuuagaucacaggugcauuuuau	scaffold1269_1:790..849:+	279.427	1.55369	0.00556027
scaffold657_2_2162	Cve-miR-novel5-5p-2	-	gaaaugcaccugugaucuaagc	gaaaugcaccugugaucuaagcaacaauaguugacgcuuagaucacaggugcauuuu	scaffold657_2:576..633:-	279.427	1.55369	0.00556027
scaffold1269_1_1113	Cve-miR-novel5-3p-1	-	uuagaucacaggugcauuuuau	aaaaugcaccugugaucucagcaucaauaaugguugcuuagaucacaggugcauuuuau	scaffold1269_1:790..849:+	148.802	1.55369	0.0104414
scaffold657_2_2162	Cve-miR-novel5-3p-2	-	uuagaucacaggugcauuuu	gaaaugcaccugugaucuaagcaacaauaguugacgcuuagaucacaggugcauuuu	scaffold657_2:576..633:-	148.802	1.55369	0.0104414
scaffold88_11_1314	Cve-miR-929-5p	tca-miR-929-5p	aauugacucuaguagggagu	aauugacucuaguagggagucccugcauucaauauggcgacuuccuaauagagucaggcug	scaffold88_11:12417..12478:+	0.646261	1.55369	2.40412
scaffold10_73_1869	Cve-miR-981-3p	-	uucguugucgacgaaaccugca	cggguuucgugacaagcgagccguuacuuuaauacggguucguugucgacgaaaccugca	scaffold10_73:93317..93377:+	3.95835	1.48895	0.376155
scaffold85_40_2846	Cve-miR-2943-3p	-	accuaugcccgacuacuuggc	uuaaguaguagugccguaggugauucguaacuaaaaacucaccuaugcccgacuacuuggc	scaffold85_40:32903..32964:+	0.32313	1.48895	4.6079
scaffold29_65_2619	Cve-miR-283-3p	-	caggauucuugcugguaucugg	aaauaucagcugguaauucugggauguuagaauaacucaggauucuugcugguaucugg	scaffold29_65:77382..77441:+	39.745	1.42421	0.0358338
scaffold35_123_2487	Cve-miR-2765-5p	aae-miR-2765	ugguaacuccaccaccguugg	ugguaacuccaccaccguuggcgacgaucgacagucaaugggguaagaguugccgcuu	scaffold35_123:35912..35970:-	330.482	1.35948	0.00411363
scaffold54_42_2243	Cve-miR-92-3p-2	aae-miR-92b-3p	uauugcacuugucccggccu	aggucgagauaugugacaauguuuguuuuuaauuuuuaauauugcacuugucccggccu	scaffold54_42:13164..13223:+	73.8353	1.29474	0.0175355
scaffold54_37_2241	Cve-miR-285-3p-2	aae-miR-285	uagcaccacaacauucagcuua	agcugaaucugguggaguuaugcuuuguuuuuggucauagcaccacaacauucagcuua	scaffold54_37:22752..22811:-	44.3496	1.29474	0.0291939
scaffold15_102_2175	Cve-miR-novel8-5p	-	agguaguccgaugcuucucaggaa	agguaguccgaugcuucucaggaaaaccuacgcaucaugcggccuaauacc	scaffold15_102:18753..18804:-	39.0988	1.23	0.0314589
scaffold83_3_2879	Cve-miR-2552-3p	dps-miR-2552-5p	ugaggucauagaauuguuguaa	aacgacaauuuuaggcaucucauaaauaucauguaugaggucauagaauuguuguaa	scaffold83_3:16583..16640:+		1.10053		Present in CvBV genome
C4498815_1_5759	Cve-miR-novel2-3p	-	uuucuugauuaauaggcuguau	uagccgcauuaaucaugaucggguggaauugauacuuucuugauuaauaggcuguau	C4498815_1:57..114:+		1.10053
scaffold10_163_1902	Cve-miR-125-5p	aae-miR-125-5p	ucccugagacccuaacuuguga	ucccugagacccuaacuugugacgucgcgaccgauaucucacaggcuagauucucugguau	scaffold10_163:48259..48320:+	55.3361	1.03579	0.0187182
scaffold79_88_4410	Cve-miR-novel18-3p-1	-	uuauaucgcguaagauuacacugg	ucaguguaaucuccgauuuagccaaguaauuuuucugguuauaucgcguaagauuacacugg	scaffold79_88:2904..2966:-	0.32313	1.03579	3.2055
scaffold79_88_4412	Cve-miR-novel18-3p-2	-	uuauaucgcguaagauuacacugg	ucaguguaaucuccgauuuagccaaguaauuuuucugguuauaucgcguaagauuacacugg	scaffold79_88:4878..4940:-	0.32313	1.03579	3.2055
scaffold83_3_2882	Cve-miR-novel25-5p	-	ucgauugcuuaagaguuuccaug	ucgauugcuuaagaguuuccauguguuuguuuguaucaugguaaucuaaggcauucgaau	scaffold83_3:16832..16892:+		1.03579		Present in CvBV genome
scaffold81_27_674	Cve-miR-965-5p	ame-miR-965-5p	ggggaaagguuaugacgauuaugg	ggggaaagguuaugacgauuaugguauaaauccauccauaagcguauagcuuuuccccuu	scaffold81_27:1468..1528:+	114.792	0.906319	0.00789531
scaffold178_68_4809	Cve-miR-novel11-3p	-	uccuccaccggccugcucuugu	aggagaaggagggggagaggaccguccaauauguaguccuccaccggccugcucuugu	scaffold178_68:11354..11412:+	6.86652	0.906319	0.131991
scaffold79_88_4410	Cve-miR-novel18-5p-1	-	ucaguguaaucuccgauuuagc	ucaguguaaucuccgauuuagccaaguaauuuuucugguuauaucgcguaagauuacacugg	scaffold79_88:2904..2966:-	3.06974	0.906319	0.295243
scaffold79_88_4412	Cve-miR-novel18-5p-2	-	ucaguguaaucuccgauuuagc	ucaguguaaucuccgauuuagccaaguaauuuuucugguuauaucgcguaagauuacacugg	scaffold79_88:4878..4940:-	3.06974	0.906319	0.295243
scaffold83_3_2873	Cve-miR-novel23-3p	-	uagcaccuugagauaucgaaga	cuugauaucuuugaaguguuuguguauuuuugaacaucauagcaccuugagauaucgaaga	scaffold83_3:16069..16130:+		0.906319		Present in CvBV genome
scaffold85_18_2840	Cve-miR-2945-5p-4	-	acaaguauccuuccagccacag	acaaguauccuuccagccacaguaguucaaaaugugacuagaagugauacucgugu	scaffold85_18:20587..20643:-	1.45409	0.841582	0.57877
C4557899_1_3275	Cve-miR-275-5p-1	-	cgcguuacucgaguacuuccggcu	cgcguuacucgaguacuuccggcugugaauuaauuaaguaaccagucagguaccugaaguagcgcgcg	C4557899_1:99..167:+	218.678	0.776845	0.00355245
scaffold81_22_667	Cve-miR-bantam-5p-3	-	gaaaugcaccugugaucuaagc	gaaaugcaccugugaucuaagcaacaauaauugacgcugagaucacaggagcauuuu	scaffold81_22:97..154:+	73.9968	0.776845	0.0104983
scaffold13_205_1193	Cve-miR-novel6-3p	-	uaaguacgucuagugcugagu	uugguacaggucguacuguauuuaaauaaaaauaaguacgucuagugcugagu	scaffold13_205:12960..13013:+	0.0807826	0.776845	9.61649
scaffold83_3_2883	Cve-miR-31-5p-1	-	cguacuugucuucucuugcgcuu	cguacuugucuucucuugcgcuuguauuucgaaucauggcaagaaaaaacaauuacug	scaffold83_3:17051..17109:+		0.776845		Present in CvBV genome
scaffold1_49_313	Cve-miR-313-5p	dvi-miR-313-5p	ucggcugugggcggcggggga	ucggcugugggcggcgggggaugucagacaguauugcgagcgcaggacucaacugcacacaacuggga	scaffold1_49:16092..16160:-	9.37078	0.712107	0.0759923
scaffold83_3_2869	Cve-miR-novel22-3p	-	uaguaccuucaaucaucgaagc	ucguaugauuacaaggcgcugaagaguuuuuaccuacuuuaguaccuucaaucaucgaagc	scaffold83_3:15231..15292:+		0.712107		Present in CvBV genome
scaffold6_50_4272	Cve-miR-927-5p	aga-miR-927	uuuagaauuccuacgcuuuacc	uuuagaauuccuacgcuuuaccgaauuauuaagauggcaaagcguuugaaaucugaacc	scaffold6_50:14470..14529:+	10.8249	0.64737	0.059804
scaffold17_148_2350	Cve-miR-92-5p-1	-	aggcuuggauauaugcaauagug	aggcuuggauauaugcaauaguguuguuuuauaucauauugcaccugucccggccuga	scaffold17_148:84607..84665:-	5.49322	0.64737	0.117849
scaffold8_12_1575	Cve-miR-980-5p	-	cggcucaucauaaggcaucucgc	cggcucaucauaaggcaucucgcuugauuuuaaaaugcuagcugccucuugaagggcaaug	scaffold8_12:89867..89928:+	0.0807826	0.582633	7.21236
scaffold83_3_2868	Cve-miR-novel21-3p	-	ugagugaagcagauuccugaug	ucaggaucuuugcucugcccauguacuucuacauaccaugagugaagcagauuccugaug	scaffold83_3:15092..15152:+	0.0807826	0.582633	7.21236	Present in CvBV genome
scaffold13_205_607	Cve-miR-novel7-3p	-	uagaacucuucauacucgguag	acuagguauggauuguacuauauaaauuuaaaauauagaacucuucauacucgguag	scaffold13_205:15675..15732:+	150.256	0.517896	0.00344677
scaffold85_18_2835	Cve-miR-2945-3p-3	aae-miR-2945-3p	cgacuagagaaaugccacgguu	acgagcauuccucuagucacaauucuaaaucucugcgacuagagaaaugccacgguu	scaffold85_18:20464..20521:+	6.38182	0.517896	0.0811518
scaffold85_18_2838	Cve-miR-2945-5p-3	-	ccguggcauuucucuagucgca	ccguggcauuucucuagucgcagagauuuagaauugugacuagaggaaugcucgucuu	scaffold85_18:20461..20519:-	6.38182	0.517896	0.0811518
scaffold49_62_2815	Cve-miR-278-3p	aae-miR-278-3p	ucggugggacuuucguccguuu	ccgggcgaugucuucaucggccguccccuuuugauaaauuggucggugggacuuucguccguuu	scaffold49_62:47725..47789:+	5.73556	0.517896	0.0902956
scaffold13_205_1195	Cve-miR-2778-3p	bmo-miR-2778c-3p	uagaguacgccuauuacugaggga	uugguaagggucguacuguauuaaaauaaaauagaguacgccuauuacugaggga	scaffold13_205:14554..14609:+	3.716	0.517896	0.139369
scaffold33_44_2272	Cve-miR-2944-5p-8	-	ccaucaaauugguuguggaau	ccaucaaauugguuguggaauguuucaaaucauaucacagccacuuugaugaggu	scaffold33_44:7472..7527:-	3.31209	0.517896	0.156366
scaffold29_97_4491	Cve-miR-novel15-3p	-	ugcggucgcggguucaagcccc	aacuugaaccaccggccgccgacgcgcuccccgaucugcggucgcggguucaagcccc	scaffold29_97:6987..7045:-	1.21174	0.517896	0.427399
scaffold29_97_4491	Cve-miR-novel15-5p	-	aacuugaaccaccggccgccga	aacuugaaccaccggccgccgacgcgcuccccgaucugcggucgcggguucaagcccc	scaffold29_97:6987..7045:-	0.646261	0.517896	0.801374
scaffold17_142_2343	Cve-miR-2-5p	-	ugucuuuuuccgcuuugcugccgu	ugucuuuuuccgcuuugcugccguuaaaauuaaaguucgccagcaaaggggaacaggccga	scaffold17_142:19397..19458:+	3.79678	0.453159	0.119354
scaffold83_3_2865	Cve-miR-novel20-5p	-	uagcugccuuuaacaacaaguga	uagcugccuuuaacaacaagugaauuuuucuacaucacuguuguuaaagacugcaacg	scaffold83_3:14345..14403:+		0.453159		Present in CvBV genome
scaffold83_3_2869	Cve-miR-novel22-5p	-	ucguaugauuacaaggcgcugaag	ucguaugauuacaaggcgcugaagaguuuuuaccuacuuuaguaccuucaaucaucgaagc	scaffold83_3:15231..15292:+		0.453159		Present in CvBV genome
C4498815_1_5759	Cve-miR-novel2-5p	-	uagccgcauuaaucaugaucgggu	uagccgcauuaaucaugaucggguggaauugauacuuucuugauuaauaggcuguau	C4498815_1:57..114:+		0.453159
C4699539_1_6152	Cve-miR-novel3-3p	-	uguauagucuccauagcucuugcu	ggagacuauggagacuauacacuauggagaguguauagucuccauagcucuugcu	C4699539_1:304..359:-		0.453159
scaffold11_5_2209	Cve-miR-133-3p	-	uugguccccuucaaccagcuuu	agcugguugaauacgggucaaauauauugcacgauugacgcauuugguccccuucaaccagcuuu	scaffold11_5:47595..47660:+	18.2569	0.388422	0.0212754
scaffold263_8_887	Cve-miR-6064-5p	ame-miR-6064	uuugaaauuauuucagucgauuggu	uuugaaauuauuucagucgauugguaaagaaccugcuguucuccaaaagaugacagcgggcaaaaucaaagcuacuggaauuauuucaaaug	scaffold263_8:2244..2336:-	0.242348	0.388422	1.60275
scaffold1530_1_2833	Cve-miR-9866-5p	ame-miR-9866	uucgagucucgguguugagcug	uucgagucucgguguugagcugaaauuuaauuuucagugaacaucgguacucguaa	scaffold1530_1:387..443:-		0.388422
scaffold13_13_558	Cve-miR-993-3p-2	-	gaagcucgucucuacagguaucu	uacccuguagauccgggcuuuugucgaauuguugauaucagaagcucgucucuacagguaucu	scaffold13_13:20396..20459:+	231.927	0.323685	0.00139564
scaffold13_37_578	Cve-miR-iab-4-5p	aae-miR-iab-4-5p	acguauacugaauguauccugag	acguauacugaauguauccugaguguauuccuguccgguauaccuucaguauacgua	scaffold13_37:27112..27169:+	31.2629	0.323685	0.0103537
scaffold83_5_1762	Cve-miR-87-5p	-	gugccugacucguugcucugccc	gugccugacucguugcucugcccuggauuuaacagugggugagcaaaguuucagguguguc	scaffold83_5:17384..17445:-	0.403913	0.323685	0.801374
scaffold81_32_1273	Cve-miR-novel19-5p	-	gagagcgaccgcguggccgagc	gagagcgaccgcguggccgagcgguuuaagucuuaaacuguccguacaacagucgcucagg	scaffold81_32:16541..16602:-	0.242348	0.323685	1.33562
scaffold1530_1_2833	Cve-miR-9866-3p	-	gugaacaucgguacucguaa	uucgagucucgguguugagcugaaauuuaauuuucagugaacaucgguacucguaa	scaffold1530_1:387..443:-	3.95835	0.194211	0.0490637
scaffold85_40_2848	Cve-miR-252-3p	-	cuccugcugcucaagugcuuauc	cuaaguacuagugccgcaggagugacuaggcugggcuagaaauuuccgugucuccugcugcucaagugcuuauc	scaffold85_40:35611..35685:+	0.888608	0.194211	0.218556
scaffold97_5_2749	Cve-miR-novel27-3p	-	auauuaggucuggcuuau	gaguuuauuugcuugauguuauaaaaaauaauccgagccuagagucacaugccauucaacauggaugguaggugcuacaggaucucggagaucauauuaggucuggcuuau	scaffold97_5:138660..138771:+	0.565478	0.194211	0.343446
C4699539_1_6152	Cve-miR-novel3-5p	-	ggagacuauggagacuauacacu	ggagacuauggagacuauacacuauggagaguguauagucuccauagcucuugcu	C4699539_1:304..359:-	0.161565	0.194211	1.20206
scaffold83_3_2873	Cve-miR-novel23-5p	-	cuugauaucuuugaaguguuugugu	cuugauaucuuugaaguguuuguguauuuuugaacaucauagcaccuugagauaucgaaga	scaffold83_3:16069..16130:+		0.194211		Present in CvBV genome
scaffold54_37_2241	Cve-miR-285-5p-2	-	agcugaaucugguggaguuaug	agcugaaucugguggaguuaugcuuuguuuuuggucauagcaccacaacauucagcuua	scaffold54_37:22752..22811:-	100.655	0.129474	0.00128631
scaffold49_61_2814	Cve-miR-307-3p	aga-miR-307	ucacaaccuuauugagugagcg	acucacucaaccugggugugaugcuggcucacacugugggcuuuuaaguggccaucacaaccuuauugagugagcg	scaffold49_61:13953..14029:-	16.4796	0.129474	0.00785661
scaffold15_102_2175	Cve-miR-novel8-3p	-	accuacgcaucaugcggccuaauacc	agguaguccgaugcuucucaggaaaaccuacgcaucaugcggccuaauacc	scaffold15_102:18753..18804:-	1.53487	0.129474	0.0843551
scaffold207_15_1065	Cve-miR-novel12-5p	-	cuaauggaagcccgaggacucgg	cuaauggaagcccgaggacucgggguucgagucccggcggcuucuauuuuuu	scaffold207_15:7..59:-	1.3733	0.129474	0.0942793
scaffold13_205_1195	Cve-miR-2778-5p	-	uugguaagggucguacuguauu	uugguaagggucguacuguauuaaaauaaaauagaguacgccuauuacugaggga	scaffold13_205:14554..14609:+	0.32313	0.129474	0.400687
scaffold29_66_2624	Cve-miR-12-3p	-	cagugcuuguguuauacuugca	ugaguauuacaucagguacugguuauauuaauugaaugccagugcuuguguuauacuugca	scaffold29_66:1763..1824:+	0.242348	0.129474	0.534249
scaffold13_13_558	Cve-miR-993-5p-2	aae-miR-993	uacccuguagauccgggcuuu	uacccuguagauccgggcuuuugucgaauuguugauaucagaagcucgucucuacagguaucu	scaffold13_13:20396..20459:+	590.359	0.064737	0.000109657
scaffold326_10_2392	Cve-miR-315-3p	-	cuuucgggcaauaaucauaauc	uuuugauuguugcucagaaagccuuguuuugaaacuggcuuucgggcaauaaucauaauc	scaffold326_10:53933..53993:+	102.675	0.064737	0.000630507
scaffold97_8_2757	Cve-miR-285-5p-1	-	acugacuucugugugugcucgg	acugacuucugugugugcucggcuucaauuuaaauguccuagcaccauuugaaaucaguac	scaffold97_8:31946..32007:-	41.3607	0.064737	0.00156518
scaffold17_148_3915	Cve-miR-7-3p	-	caaggaaucacuaaucauccu	uggaagacuagugauuuuguuguucuacuguauagguaacaaggaaucacuaaucauccu	scaffold17_148:38515..38575:-	33.5248	0.064737	0.00193102
scaffold5_64_2126	Cve-miR-282-5p	dme-miR-282-5p	uagccucuccuaggcuuugucu	uagccucuccuaggcuuugucuuuaauuuuaaaauuuagacauagccuagaauagguuagg	scaffold5_64:31158..31219:+	7.83591	0.064737	0.00826159
scaffold178_68_4809	Cve-miR-novel11-5p	-	aggagaaggagggggagaggac	aggagaaggagggggagaggaccguccaauauguaguccuccaccggccugcucuugu	scaffold178_68:11354..11412:+	2.34269	0.064737	0.0276336
scaffold54_42_2243	Cve-miR-92-5p-2	-	aggucgagauaugugacaauguu	aggucgagauaugugacaauguuuguuuuuaauuuuuaauauugcacuugucccggccu	scaffold54_42:13164..13223:+	0.888608	0.064737	0.0728522
scaffold83_3_2879	Cve-miR-2552-5p	-	aacgacaauuuuaggcaucuc	aacgacaauuuuaggcaucucauaaauaucauguaugaggucauagaauuguuguaa	scaffold83_3:16583..16640:+	0.484695	0.064737	0.133562	Present in CvBV genome
scaffold83_3_2887	Cve-miR-3811-5p	-	ucagcuaauuccaguggacauu	ucagcuaauuccaguggacauuugugauccuaucagcauauguacaguuggacuuagcccu	scaffold83_3:17271..17332:+		0.064737		Present in CvBV genome
scaffold88_3_2234	Cve-miR-novel10-5p	-	agugacauuucuuuuuugugau	agugacauuucuuuuuugugauauugcuuuaauauuauccaauaaagaaauguuucuau	scaffold88_3:4694..4753:-		0.064737
scaffold12_38_2737	Cve-miR-1000-3p	-	cuggugugaugggacauugucc	auauuguccugucacagcaguacguauuuaauaaguuacuggugugaugggacauugucc	scaffold12_38:17320..17380:-	0.32313
scaffold10_163_1898	Cve-miR-100-3p	-	gcaagcuccuaucuaccgguaca	aacccguagauccgaacuugugggcuauuuuauaugcauaccgcaagcuccuaucuaccgguaca	scaffold10_163:46125..46190:+	2.18113
scaffold8_110_1006	Cve-miR-124-3p	aae-miR-124	uaaggcacgcggugaaugcuaa	uugcguucacagcgggcuuccaugugccauguuuuuacaauucauaaggcacgcggugaaugcuaa	scaffold8_110:9428..9494:-	1515.48
scaffold8_110_1006	Cve-miR-124-5p	-	uugcguucacagcgggcuuccaug	uugcguucacagcgggcuuccaugugccauguuuuuacaauucauaaggcacgcggugaaugcuaa	scaffold8_110:9428..9494:-	0.969391
scaffold10_163_1902	Cve-miR-125-3p	-	ucacaggcuagauucucugguau	ucccugagacccuaacuugugacgucgcgaccgauaucucacaggcuagauucucugguau	scaffold10_163:48259..48320:+	3.63522
scaffold11_5_2209	Cve-miR-133-5p	dme-miR-133-5p	agcugguugaauacgggucaaau	agcugguugaauacgggucaaauauauugcacgauugacgcauuugguccccuucaaccagcuuu	scaffold11_5:47595..47660:+	3.39287
scaffold342_5_467	Cve-miR-137-5p	-	acgcguauucuuggggaauuaa	acgcguauucuuggggaauuaacacauauucgcgauguuauugcuugagaauacacguau	scaffold342_5:17951..18011:+	0.242348
scaffold11_5_2207	Cve-miR-1-5p	-	ccguacuuccuuacuucccaua	ccguacuuccuuacuucccauagugcgauacgacguauggaauguaaagaaguaugga	scaffold11_5:26719..26777:+	5.17009
scaffold17_142_2343	Cve-miR-2-3p	pxy-miR-2a-5p	ccagcaaaggggaacaggccga	ugucuuuuuccgcuuugcugccguuaaaauuaaaguucgccagcaaaggggaacaggccga	scaffold17_142:19397..19458:+	364.814
scaffold35_223_2524	Cve-miR-263-3p	-	cguggagcucccgugucauac	aauggcacuggaagaauucacgggguauuuuaacaacgaacccguggagcucccgugucauac	scaffold35_223:7925..7988:+	0.161565
scaffold35_123_2487	Cve-miR-2765-3p	-	caaugggguaagaguugccgcuu	ugguaacuccaccaccguuggcgacgaucgacagucaaugggguaagaguugccgcuu	scaffold35_123:35912..35970:-	0.969391
scaffold49_62_2815	Cve-miR-278-5p	-	ccgggcgaugucuucaucggcc	ccgggcgaugucuucaucggccguccccuuuugauaaauuggucggugggacuuucguccguuu	scaffold49_62:47725..47789:+
scaffold35_26_2448	Cve-miR-2796-5p	-	agggguuucuaucggccuccag	agggguuucuaucggccuccagcagcaaagacaguuguaggccggcggaaacuacuu	scaffold35_26:74750..74807:-	0.807826
scaffold5_64_2126	Cve-miR-282-3p	-	acauagccuagaauagguuagg	uagccucuccuaggcuuugucuuuaauuuuaaaauuuagacauagccuagaauagguuagg	scaffold5_64:31158..31219:+	0.403913
scaffold33_44_1340	Cve-miR-2944-5p-2	-	cucacagaguggcuguuguaug	cucacagaguggcuguuguaugcaauuguagagucauaucacagccagcuuugaugagcg	scaffold33_44:7030..7090:-	1.29252
scaffold37_5_214	Cve-miR-3049-3p	-	uccguccaacuccuuuccgucu	ucgggaagguaguugcggcagauuugcacuuuaaacaaaguccguccaacuccuuuccgucu	scaffold37_5:55872..55934:+	0.0807826
scaffold37_5_214	Cve-miR-3049-5p	ame-miR-3049-5p	ucgggaagguaguugcggcagauu	ucgggaagguaguugcggcagauuugcacuuuaaacaaaguccguccaacuccuuuccgucu	scaffold37_5:55872..55934:+	184.75
scaffold49_61_2814	Cve-miR-307-5p	-	acucacucaaccugggugugau	acucacucaaccugggugugaugcuggcucacacugugggcuuuuaaguggccaucacaaccuuauugagugagcg	scaffold49_61:13953..14029:-	0.0807826
scaffold1_21_166	Cve-miR-6001-5p	-	guagguaacaacugacgggguca	guagguaacaacugacggggucauuuaguuuuuuauuuuaauguucucuuugguuguuaccacc	scaffold1_21:27716..27780:+	30.3743
scaffold54_42_2245	Cve-miR-92-3p-3	aae-miR-92b-3p	agguggugaugagugcauuauu	agguggugaugagugcauuauuuguaauuuuuaguaucaaauugcacucgucccggccug	scaffold54_42:13303..13363:+	1.3733
scaffold88_11_1314	Cve-miR-929-3p	-	cuuccuaauagagucaggcug	aauugacucuaguagggagucccugcauucaauauggcgacuuccuaauagagucaggcug	scaffold88_11:12417..12478:+	7.432
scaffold10_73_1869	Cve-miR-981-5p	dme-miR-981-5p	cggguuucgugacaagcgagcc	cggguuucgugacaagcgagccguuacuuuaauacggguucguugucgacgaaaccugca	scaffold10_73:93317..93377:+	0.403913
scaffold62_22_267	Cve-miR-bantam-3p-2	aae-bantam-3p	ugagaucacagcugcauuuu	aaugcaccggugaucuaagcaacuauuguuggugcugagaucacagcugcauuuu	scaffold62_22:4335..4390:+	0.565478
scaffold81_22_667	Cve-miR-bantam-3p-3	aae-bantam-3p	ugagaucacaggagcauuuu	gaaaugcaccugugaucuaagcaacaauaauugacgcugagaucacaggagcauuuu	scaffold81_22:97..154:+	6.13948
scaffold62_22_267	Cve-miR-bantam-5p-2	-	aaugcaccggugaucuaagcaacu	aaugcaccggugaucuaagcaacuauuguuggugcugagaucacagcugcauuuu	scaffold62_22:4335..4390:+
scaffold13_37_578	Cve-miR-iab-4-3p	-	cgguauaccuucaguauacgua	acguauacugaauguauccugaguguauuccuguccgguauaccuucaguauacgua	scaffold13_37:27112..27169:+	5.41243
scaffold207_15_1065	Cve-miR-novel12-3p	-	ucccggcggcuucuauuuuuu	cuaauggaagcccgaggacucgggguucgagucccggcggcuucuauuuuuu	scaffold207_15:7..59:-	0.161565
scaffold234_6_2385	Cve-miR-novel13-3p	-	aauccugcaucaagugcguugcu	aauccugcaucaagugcguugcuuuauagauacuacaaucagcaaugcauugcacgcagggua	scaffold234_6:28580..28643:-	13.9754
scaffold234_6_2385	Cve-miR-novel13-5p	-	aaugcauugcacgcagggua	aauccugcaucaagugcguugcuuuauagauacuacaaucagcaaugcauugcacgcagggua	scaffold234_6:28580..28643:-	0.727043
C4418853_1_3095	Cve-miR-novel1-3p	-	ucgguaaugagcauugguuggcgg	ugguaaccgguagaggaccgacaauauccauugcgaucuucucgaagacaguaccugggguaucgguaaugagcauugguuggcgg	C4418853_1:57..143:+	1.3733
C4418853_1_3095	Cve-miR-novel1-5p	-	ugguaaccgguagaggaccgacaaua	ugguaaccgguagaggaccgacaauauccauugcgaucuucucgaagacaguaccugggguaucgguaaugagcauugguuggcgg	C4418853_1:57..143:+	0.484695
scaffold13_205_607	Cve-miR-novel7-5p	-	acuagguauggauuguacuaua	acuagguauggauuguacuauauaaauuuaaaauauagaacucuucauacucgguag	scaffold13_205:15675..15732:+	0.161565

## Sheet: S2 
S2: PDV-derived miRNAs
miRNA name (re)	Homologous seq	miRNA sequence	consensus precursor sequence	precursor coordinate	read count (in Tera library)	Hits in P. xylostella	miRNA	% identity	alignment length	mismatches	gap openings	q. start	q. end	s. start	s. end	Homologues in CcBV	Homologues in CsBV
Cve-miR-31-3p	aae-miR-31	uggcaagaaaaaacaauuacug	cguacuugucuucucuugcgcuuguauuucgaaucauggcaagaaaaaacaauuacug	scaffold83_3:17051..17109:+	13.4006	pxy-miR-1788b-5p	aaggcaagaugucggcauagcu	100	7	0	0	2	8	3	9
Cve-miR-31-5p-1	-	cguacuugucuucucuugcgcuu	cguacuugucuucucuugcgcuuguauuucgaaucauggcaagaaaaaacaauuacug	scaffold83_3:17051..17109:+	0.776845
Cve-miR-2552-3p	dps-miR-2552-5p	ugaggucauagaauuguuguaa	aacgacaauuuuaggcaucucauaaauaucauguaugaggucauagaauuguuguaa	scaffold83_3:16583..16640:+	1.10053	pxy-miR-8530-3p	uaaggucaucacguuuugucc	100	7	0	0	3	9	3	9
Cve-miR-2552-5p	-	aacgacaauuuuaggcaucuc	aacgacaauuuuaggcaucucauaaauaucauguaugaggucauagaauuguuguaa	scaffold83_3:16583..16640:+	0.064737
Cve-miR-3355-3p	bmo-miR-3355	caauacuauugggugaaaccaa	ggugacacuaaaugguauaugcguuacuaucccgcaauacuauugggugaaaccaa	scaffold83_3:15943..15999:+	2.52474
Cve-miR-3811-3p	tca-miR-3811d-3p	uauguacaguuggacuuagcccu	ucagcuaauuccaguggacauuugugauccuaucagcauauguacaguuggacuuagcccu	scaffold83_3:17271..17332:+	48.0349
Cve-miR-3811-5p	-	ucagcuaauuccaguggacauu	ucagcuaauuccaguggacauuugugauccuaucagcauauguacaguuggacuuagcccu	scaffold83_3:17271..17332:+	0.064737
Cve-miR-bAntAm-3p-4	aae-bantam-3p	ugagaucauugaacagcuaguau	ucuagguguuaagugaucuuauguuuucauucaugagaucauugaacagcuaguau	scaffold83_3:14200..14256:+	4.79054	pxy-bantam	ugagaucauggugaaa	100	9	0	0	1	9	1	9
Cve-miR-bAntAm-5p-4	-	ucuagguguuaagugaucuuaug	ucuagguguuaagugaucuuauguuuucauucaugagaucauugaacagcuaguau	scaffold83_3:14200..14256:+	2.13632	pxy-miR-8506	uuaggugugagggucacagc	100	7	0	0	3	9	2	8
Cve-miR-novel20-3p	-	acuguuguuaaagacugcaacg	uagcugccuuuaacaacaagugaauuuuucuacaucacuguuguuaaagacugcaacg	scaffold83_3:14345..14403:+	7.57423
Cve-miR-novel20-5p	-	uagcugccuuuaacaacaaguga	uagcugccuuuaacaacaagugaauuuuucuacaucacuguuguuaaagacugcaacg	scaffold83_3:14345..14403:+	0.453159	pxy-miR-745	uagcugccuagcgaagggcaaca	100	9	0	0	1	9	1	9
Cve-miR-novel21-3p	-	ugagugaagcagauuccugaug	ucaggaucuuugcucugcccauguacuucuacauaccaugagugaagcagauuccugaug	scaffold83_3:15092..15152:+	0.582633	pxy-miR-279b-5p	gaugagugaauuuuuaguucacg	100	8	0	0	1	8	3	10
Cve-miR-novel21-5p	-	ucaggaucuuugcucugcccaug	ucaggaucuuugcucugcccauguacuucuacauaccaugagugaagcagauuccugaug	scaffold83_3:15092..15152:+	2.20106
Cve-miR-novel22-3p	-	uaguaccuucaaucaucgaagc	ucguaugauuacaaggcgcugaagaguuuuuaccuacuuuaguaccuucaaucaucgaagc	scaffold83_3:15231..15292:+	0.712107	pxy-miR-iab-3p	uauaccuucaguauacguaaca	100	8	0	0	4	11	3	10
Cve-miR-novel22-5p	-	ucguaugauuacaaggcgcugaag	ucguaugauuacaaggcgcugaagaguuuuuaccuacuuuaguaccuucaaucaucgaagc	scaffold83_3:15231..15292:+	0.453159
Cve-miR-novel23-3p	-	uagcaccuugagauaucgaaga	cuugauaucuuugaaguguuuguguauuuuugaacaucauagcaccuugagauaucgaaga	scaffold83_3:16069..16130:+	0.906319	pxy-miR-49-5p	uagcaccauucgaauucagu	100	7	0	0	1	7	1	7
Cve-miR-novel23-5p	-	cuugauaucuuugaaguguuugugu	cuugauaucuuugaaguguuuguguauuuuugaacaucauagcaccuugagauaucgaaga	scaffold83_3:16069..16130:+	0.194211
Cve-miR-novel24-3p	-	uagaaacuuggauuacuuaaua	uuuaaguacuucgagcuucuuauguauucguccacaucauagaaacuuggauuacuuaaua	scaffold83_3:16313..16374:+	18.2558
Cve-miR-novel24-5p	-	uuuaaguacuucgagcuucuuaug	uuuaaguacuucgagcuucuuauguauucguccacaucauagaaacuuggauuacuuaaua	scaffold83_3:16313..16374:+	2.00685	pxy-miR-252	cuaaguacuagugccgcaggag	100	8	0	0	3	10	2	9
Cve-miR-novel25-5p	-	ucgauugcuuaagaguuuccaug	ucgauugcuuaagaguuuccauguguuuguuuguaucaugguaaucuaaggcauucgaau	scaffold83_3:16832..16892:+	1.03579	pxy-mir-137-3p	ucgauugcuuaagaguuuccaug	90.909	11	1	0	4	14	3	13

## Sheet: S3
S3: miRNA homologues of C.vestalis and P. xylostella
Query	Query sequence	Subject	Subject sequence	identity	length	mismatch	gap	Q-start	Q-end	S-start	S-end	evalue	score
Cve-miR-1-3p	uggaauguaaagaaguaugga	pxy-mir-1-3p	uggaauguaaagaaguauggag	100	21	0	0	1	21	1	21	4.85e-08	39.2
Cve-miR-8-3p	uaauacugucagguaaagauguc	pxy-mir-8-3p	uaauacugucagguaaagaugu	100	22	0	0	1	22	1	22	1.64e-08	41
Cve-miR-9-3p-1	auaaagcuagaauaccgaaguaa	pxy-mir-79-3p	auaaagcuagauuaccaaagca	90	20	2	0	1	20	1	20	0.000104	28.3
Cve-miR-9-3p-1	auaaagcuagaauaccgaaguaa	pxy-mir-9b-3p	uaaaguuaugguaccgaaguc	80	20	4	0	2	21	1	20	0.054	19.3
Cve-miR-9-3p-2	auaaagcuagauuaccaaagcaaa	pxy-mir-79-3p	auaaagcuagauuaccaaagca	100	22	0	0	1	22	1	22	1.77e-08	41
Cve-miR-9-3p-3	auaaagcuagguuaccggaguua	pxy-mir-79-3p	auaaagcuagauuaccaaagca	93.75	16	1	0	1	16	1	16	0.001	24.7
Cve-miR-9-5p-1	ucuuuggucaucuagcuguaug	pxy-mir-9a-5p	ucuuugguuaucuagcuguauga	95.455	22	1	0	1	22	1	22	6.45e-07	35.6
Cve-miR-9-5p-1	ucuuuggucaucuagcuguaug	pxy-mir-9b-5p	ucuuugguauccuagcuguagg	85	20	3	0	1	20	1	20	0.004	22.9
Cve-miR-9-5p-2	cuuugguaauacagcucuauga	pxy-mir-9a-5p	ucuuugguuaucuagcuguauga	81.818	22	4	0	1	22	2	23	0.004	22.9
Cve-miR-9-5p-2	cuuugguaauacagcucuauga	pxy-mir-9b-5p	ucuuugguauccuagcuguagg	100	8	0	0	1	8	2	9	0.6	15.7
Cve-miR-9-5p-3	ucuuugguuaucuagcuguaug	pxy-mir-9a-5p	ucuuugguuaucuagcuguauga	100	22	0	0	1	22	1	22	1.52e-08	41
Cve-miR-9-5p-3	ucuuugguuaucuagcuguaug	pxy-mir-9b-5p	ucuuugguauccuagcuguagg	85	20	3	0	1	20	1	20	0.004	22.9
Cve-miR-12-5p	ugaguauuacaucagguacugguu	pxy-mir-12-5p	ugaguauuacuucagguacu	95	20	1	0	1	20	1	20	9.17e-06	31.9
Cve-miR-33-5p	gugcauuguaguugcauugc	pxy-mir-33-5p	gugcauuguaguugcauugca	100	20	0	0	1	20	1	20	1.83e-07	37.4
Cve-miR-34-3p	cgaccgcuaucgacacugcaguu	pxy-mir-34-3p	agccgcuagcgacacugcuccg	93.75	16	1	0	4	19	3	18	0.001	24.7
Cve-miR-34-5p	uggcagugugguuagcugguugu	pxy-mir-34-5p	uggcagugugguuagcugguugu	100	23	0	0	1	23	1	23	4.71e-09	42.8
Cve-miR-71-3p	ucucacuaccuugucuuucaug	pxy-mir-71-3p	ucucacuaccuugucuuucaug	100	22	0	0	1	22	1	22	1.52e-08	41
Cve-miR-71-5p	ugaaagacauggguagugagaug	pxy-mir-71-5p	ugaaagacauggguaguga	100	19	0	0	1	19	1	19	6.99e-07	35.6
Cve-miR-87-3p	gugagcaaaguuucagguguguc	pxy-mir-87-3p	gugagcaaacuuucaggugugu	95.455	22	1	0	1	22	1	22	6.99e-07	35.6
Cve-miR-87-3p	gugagcaaaguuucagguguguc	pxy-mir-316-3p	acagcaaagugaaaaggucucc	100	8	0	0	4	11	3	10	0.65	15.7
Cve-miR-92-3p-1	uauugcaccugucccggccuga	pxy-mir-92a-3p	uauugcaccagucccggccuau	95	20	1	0	1	20	1	20	7.86e-06	31.9
Cve-miR-92-3p-1	uauugcaccugucccggccuga	pxy-mir-92b-3p	aauugcaccaaucccggccugc	90	20	2	0	2	21	2	21	9.57e-05	28.3
Cve-miR-92-5p-3	aauugcacucgucccggccug	pxy-mir-92a-3p	uauugcaccagucccggccuau	89.474	19	2	0	2	20	2	20	0.000306	26.5
Cve-miR-92-5p-3	aauugcacucgucccggccug	pxy-mir-92b-3p	aauugcaccaaucccggccugc	85.714	21	3	0	1	21	1	21	0.001	24.7
Cve-miR-100-5p	aacccguagauccgaacuugugg	pxy-mir-100-3p	aacccguagauccgaacuugug	100	22	0	0	1	22	1	22	1.64e-08	41
Cve-miR-100-5p	aacccguagauccgaacuugugg	pxy-mir-99-5p	aacccguagauccgaucuugug	95.455	22	1	0	1	22	1	22	6.99e-07	35.6
Cve-miR-100-5p	aacccguagauccgaacuugugg	pxy-mir-10-5p	uacccuguagauccgaauuugu	89.474	19	2	0	3	21	4	22	0.000362	26.5
Cve-miR-100-5p	aacccguagauccgaacuugugg	pxy-mir-993-5p	uacccuguagauccgggcuuuu	91.667	12	1	0	3	14	4	15	0.19	17.5
Cve-miR-133-3p	uugguccccuucaaccagcuuu	pxy-mir-133-5p	uugguccccuucaaccagcugu	100	20	0	0	1	20	1	20	1.85e-07	37.4
Cve-miR-137-3p	uauugcuugagaauacacguau	pxy-mir-137-3p	uuauugcuugagaauacacguag	100	21	0	0	1	21	2	22	5.29e-08	39.2
Cve-miR-184-3p	uggacggagaacugauaagggc	pxy-mir-184-3p	uggacggagaacugauaagggc	100	22	0	0	1	22	1	22	1.52e-08	41
Cve-miR-190-3p	agauauguuugauauucuuggu	pxy-mir-190-5p	agauauguuugauauucuugguug	100	22	0	0	1	22	1	22	1.52e-08	41
Cve-miR-190-5p	accaggaaucaaacauauuaa	pxy-mir-7b-3p	caaggaaucacuaaucucccu	100	8	0	0	4	11	3	10	0.55	15.7
Cve-miR-252-3p	cuccugcugcucaagugcuuauc	pxy-mir-252-3p	ccugcugcuuaagugcuuauca	95.238	21	1	0	3	23	1	21	2.44e-06	33.7
Cve-miR-252-5p	cuaaguacuagugccgcaggag	pxy-mir-252-5p	cuaaguacuagugccgcaggag	100	22	0	0	1	22	1	22	1.52e-08	41
Cve-miR-263-5p-1	aauggcacuggaagaauucacg	pxy-mir-263-5p	cuuggcacugggagaauucacag	94.737	19	1	0	3	21	3	21	2.74e-05	30.1
Cve-miR-275-3p-1	ucagguaccugaaguagcgcgcg	pxy-mir-275-3p	ucagguaccugaaguagcgcgc	100	22	0	0	1	22	1	22	1.64e-08	41
Cve-miR-275-5p-2	ucagguacugagugacucugag	pxy-mir-306-5p	ccagguacuaggugacucuga	90	20	2	0	2	21	2	21	9.57e-05	28.3
Cve-miR-275-5p-2	ucagguacugagugacucugag	pxy-mir-275-3p	ucagguaccugaaguagcgcgc	100	8	0	0	1	8	1	8	0.6	15.7
Cve-miR-278-3p	ucggugggacuuucguccguuu	pxy-mir-278-3p	ucggugggaucuucguccguuu	90.909	22	2	0	1	22	1	22	7.86e-06	31.9
Cve-miR-281-3p	ugucauggaauugcucucuuugu	pxy-mir-281-3p	cugucauggaguugcucucuu	95	20	1	0	1	20	2	21	8.51e-06	31.9
Cve-miR-281-5p	aagagagcuauccaucgacagu	pxy-mir-281-5p	aagagagcuauccgucgacagu	95.455	22	1	0	1	22	1	22	6.45e-07	35.6
Cve-miR-283-5p	aaauaucagcugguaauucuggg	pxy-mir-283-5p	aaauaucagcugguaauucuggg	100	23	0	0	1	23	1	23	4.71e-09	42.8
Cve-miR-285-3p-1	uagcaccauuugaaaucaguac	pxy-mir-285-3p	uagcaccauucgaauucagugc	90	20	2	0	1	20	1	20	9.57e-05	28.3
Cve-miR-285-3p-1	uagcaccauuugaaaucaguac	pxy-mir-998-5p	uagcaccaugggauucagcuc	100	9	0	0	1	9	1	9	0.17	17.5
Cve-miR-285-3p-2	uagcaccacaacauucagcuua	pxy-mir-998-5p	uagcaccaugggauucagcuc	80	20	4	0	1	20	1	20	0.05	19.3
Cve-miR-285-3p-2	uagcaccacaacauucagcuua	pxy-mir-285-3p	uagcaccauucgaauucagugc	100	8	0	0	1	8	1	8	0.6	15.7
Cve-miR-305-5p	auuguacuucaucaggugcuc	pxy-mir-305-5p	auuguacuucaucaggugcucugg	100	21	0	0	1	21	1	21	4.85e-08	39.2
Cve-miR-375-3p	uuuguucguucggcucgaguu	pxy-mir-375-3p	uuuguucgccccggcucgugucg	80.952	21	3	1	1	20	1	21	0.16	17.5
Cve-miR-929-5p	aauugacucuaguagggagu	pxy-mir-929-5p	aaauugacucuaguagggagu	100	20	0	0	1	20	2	21	1.83e-07	37.4
Cve-miR-965-3p	uaagcguauagcuuuuccccuu	pxy-mir-965-3p	uaagcguauagcuuuuccccu	100	21	0	0	1	21	1	21	5.29e-08	39.2
Cve-miR-981-3p	uucguugucgacgaaaccugca	pxy-mir-981-3p	uucguugucgacgaaaccugca	100	22	0	0	1	22	1	22	1.52e-08	41
Cve-miR-993-3p-1	caaauucgguucuagagagguu	pxy-mir-10-3p	caaauucgguucuagagagguuu	100	22	0	0	1	22	1	22	1.52e-08	41
Cve-miR-993-3p-1	caaauucgguucuagagagguu	pxy-mir-8513-3p	cauucgguuuaaguucuuuucu	100	8	0	0	4	11	2	9	0.6	15.7
Cve-miR-993-3p-2	gaagcucgucucuacagguaucu	pxy-mir-993-3p	gaagcucgucucuacagguaucu	100	23	0	0	1	23	1	23	4.71e-09	42.8
Cve-miR-993-5p-1	uacccuguagauccgaauuugu	pxy-mir-10-5p	uacccuguagauccgaauuugu	100	22	0	0	1	22	1	22	1.52e-08	41
Cve-miR-993-5p-1	uacccuguagauccgaauuugu	pxy-mir-993-5p	uacccuguagauccgggcuuuu	100	15	0	0	1	15	1	15	9.57e-05	28.3
Cve-miR-993-5p-1	uacccuguagauccgaauuugu	pxy-mir-100-3p	aacccguagauccgaacuugug	89.474	19	2	0	4	22	3	21	0.000334	26.5
Cve-miR-993-5p-1	uacccuguagauccgaauuugu	pxy-mir-99-5p	aacccguagauccgaucuugug	84.211	19	3	0	4	22	3	21	0.014	21.1
Cve-miR-993-5p-1	uacccuguagauccgaauuugu	pxy-mir-2756-5p	ucccuguagcugcuuaggggcg	100	8	0	0	3	10	2	9	0.6	15.7
Cve-miR-993-5p-2	uacccuguagauccgggcuuu	pxy-mir-993-5p	uacccuguagauccgggcuuuu	100	21	0	0	1	21	1	21	4.85e-08	39.2
Cve-miR-993-5p-2	uacccuguagauccgggcuuu	pxy-mir-10-5p	uacccuguagauccgaauuugu	100	15	0	0	1	15	1	15	8.77e-05	28.3
Cve-miR-993-5p-2	uacccuguagauccgggcuuu	pxy-mir-99-5p	aacccguagauccgaucuugug	91.667	12	1	0	4	15	3	14	0.16	17.5
Cve-miR-993-5p-2	uacccuguagauccgggcuuu	pxy-mir-novel_08-3p	uuguagauacggguaucaauu	91.667	12	1	0	6	17	2	13	0.16	17.5
Cve-miR-993-5p-2	uacccuguagauccgggcuuu	pxy-mir-100-3p	aacccguagauccgaacuugug	91.667	12	1	0	4	15	3	14	0.16	17.5
Cve-miR-993-5p-2	uacccuguagauccgggcuuu	pxy-mir-2756-5p	ucccuguagcugcuuaggggcg	100	8	0	0	3	10	2	9	0.55	15.7
Cve-miR-1000-5p	auauuguccugucacagcagua	pxy-mir-1000-5p	auauuguccugucacagcagua	100	22	0	0	1	22	1	22	1.52e-08	41
Cve-miR-1175-3p	gagauucaacuccuccaacuuau	pxy-mir-1175-3p	ugagauucaacuccuccaacuu	100	21	0	0	1	21	2	22	5.73e-08	39.2
Cve-miR-1175-5p	aaguggagaaguggucucuac	pxy-mir-1175-5p	aaguggaggugugaucucuuc	84.211	19	3	0	1	19	1	19	0.013	21.1
Cve-miR-1889-5p	uaaucucauuugguaacugugagu	pxy-mir-3477-5p	uaaucucauuugguaacuguga	100	22	0	0	1	22	1	22	1.77e-08	41
Cve-miR-2765-5p	ugguaacuccaccaccguugg	pxy-mir-2765-5p	ugguaacuccaccaccguuggc	100	21	0	0	1	21	1	21	4.85e-08	39.2
Cve-miR-2796-3p	guaggccggcggaaacuacuu	pxy-mir-2796-3p	guaggccggcggaaacuacuugc	100	21	0	0	1	21	1	21	4.85e-08	39.2
Cve-miR-2943-5p	uuaaguaguagugccguaggu	pxy-mir-252-5p	cuaaguacuagugccgcaggag	89.474	19	2	0	2	20	2	20	0.000306	26.5
Cve-miR-2944-3p-1	uaucacagccagcuuugaugagcg	pxy-mir-2-3p	uaucacagccagcuuugaugagcgg	100	24	0	0	1	24	1	24	1.45e-09	44.6
Cve-miR-2944-3p-1	uaucacagccagcuuugaugagcg	pxy-mir-2b-3p	ucacagccagcuuugaugagca	100	21	0	0	3	23	1	21	6.18e-08	39.2
Cve-miR-2944-3p-1	uaucacagccagcuuugaugagcg	pxy-mir-2a-3p	uaucacagccagcuuuguugacu	95.238	21	1	0	1	21	1	21	2.63e-06	33.7
Cve-miR-2944-3p-1	uaucacagccagcuuugaugagcg	pxy-mir-13b-3p	uaucacagccauuuuugacgagu	86.364	22	3	0	1	22	1	22	0.00039	26.5
Cve-miR-2944-3p-1	uaucacagccagcuuugaugagcg	pxy-mir-11-3p	caucacagucagaguucuagcu	90.909	11	1	0	2	12	2	12	0.7	15.7
Cve-miR-2944-3p-2	uaucacagccagcuuugaugagcg	pxy-mir-2-3p	uaucacagccagcuuugaugagcgg	100	24	0	0	1	24	1	24	1.45e-09	44.6
Cve-miR-2944-3p-2	uaucacagccagcuuugaugagcg	pxy-mir-2b-3p	ucacagccagcuuugaugagca	100	21	0	0	3	23	1	21	6.18e-08	39.2
Cve-miR-2944-3p-2	uaucacagccagcuuugaugagcg	pxy-mir-2a-3p	uaucacagccagcuuuguugacu	95.238	21	1	0	1	21	1	21	2.63e-06	33.7
Cve-miR-2944-3p-2	uaucacagccagcuuugaugagcg	pxy-mir-13b-3p	uaucacagccauuuuugacgagu	86.364	22	3	0	1	22	1	22	0.00039	26.5
Cve-miR-2944-3p-2	uaucacagccagcuuugaugagcg	pxy-mir-11-3p	caucacagucagaguucuagcu	90.909	11	1	0	2	12	2	12	0.7	15.7
Cve-miR-2944-3p-3	uaucacagccauuuuugacaaau	pxy-mir-13b-3p	uaucacagccauuuuugacgagu	100	19	0	0	1	19	1	19	6.99e-07	35.6
Cve-miR-2944-3p-3	uaucacagccauuuuugacaaau	pxy-mir-2-3p	uaucacagccagcuuugaugagcgg	88.889	18	2	0	1	18	1	18	0.001	24.7
Cve-miR-2944-3p-3	uaucacagccauuuuugacaaau	pxy-mir-2a-3p	uaucacagccagcuuuguugacu	88.235	17	2	0	1	17	1	17	0.004	22.9
Cve-miR-2944-3p-3	uaucacagccauuuuugacaaau	pxy-mir-2b-3p	ucacagccagcuuugaugagca	87.5	16	2	0	3	18	1	16	0.015	21.1
Cve-miR-2944-3p-4	caucacaggcagaguucuaguua	pxy-mir-11-3p	caucacagucagaguucuagcu	95	20	1	0	1	20	1	20	8.51e-06	31.9
Cve-miR-2944-3p-4	caucacaggcagaguucuaguua	pxy-mir-2-3p	uaucacagccagcuuugaugagcgg	90.909	11	1	0	2	12	2	12	0.65	15.7
Cve-miR-2944-3p-4	caucacaggcagaguucuaguua	pxy-mir-308-3p	aaucacaggauaauacugcga	100	8	0	0	2	9	2	9	0.65	15.7
Cve-miR-2944-3p-4	caucacaggcagaguucuaguua	pxy-mir-2a-3p	uaucacagccagcuuuguugacu	90.909	11	1	0	2	12	2	12	0.65	15.7
Cve-miR-2944-5p-7	ccgucaaagcugguguguaaua	pxy-mir-2b-5p	ccgucaaagccgguugaucau	92.857	14	1	0	1	14	1	14	0.014	21.1
Cve-miR-2945-3p-1	ugacuagaaucacacucgucca	pxy-mir-279a-3p	ugacuagauccacacucaucca	86.364	22	3	0	1	22	1	22	0.000334	26.5
Cve-miR-2945-3p-1	ugacuagaaucacacucgucca	pxy-mir-279c-3p	ugacuagauccauacucgucug	85	20	3	0	1	20	1	20	0.004	22.9
Cve-miR-2945-3p-1	ugacuagaaucacacucgucca	pxy-mir-279b-3p	ugacuagauuuucacucauccu	80.952	21	4	0	1	21	1	21	0.014	21.1
Cve-miR-2945-3p-2	ugacuagauccacacucauua	pxy-mir-279a-3p	ugacuagauccacacucaucca	100	19	0	0	1	19	1	19	5.91e-07	35.6
Cve-miR-2945-3p-2	ugacuagauccacacucauua	pxy-mir-279c-3p	ugacuagauccauacucgucug	94.118	17	1	0	1	17	1	17	0.000306	26.5
Cve-miR-2945-3p-2	ugacuagauccacacucauua	pxy-mir-279b-3p	ugacuagauuuucacucauccu	84.211	19	3	0	1	19	1	19	0.013	21.1
Cve-miR-2945-3p-4	ugacuagaggaaugcucgucuu	pxy-mir-279c-3p	ugacuagauccauacucgucug	80.952	21	4	0	1	21	1	21	0.014	21.1
Cve-miR-2945-3p-4	ugacuagaggaaugcucgucuu	pxy-mir-8533-3p	uucuagaggaucuugggcgcgc	100	8	0	0	4	11	3	10	0.6	15.7
Cve-miR-2945-3p-4	ugacuagaggaaugcucgucuu	pxy-mir-279b-3p	ugacuagauuuucacucauccu	100	8	0	0	1	8	1	8	0.6	15.7
Cve-miR-2945-3p-4	ugacuagaggaaugcucgucuu	pxy-mir-279a-3p	ugacuagauccacacucaucca	100	8	0	0	1	8	1	8	0.6	15.7
Cve-miR-2945-3p-5	ugacuagauacacacucgucu	pxy-mir-279c-3p	ugacuagauccauacucgucug	90.476	21	2	0	1	21	1	21	2.51e-05	30.1
Cve-miR-2945-3p-5	ugacuagauacacacucgucu	pxy-mir-279a-3p	ugacuagauccacacucaucca	90	20	2	0	1	20	1	20	8.77e-05	28.3
Cve-miR-2945-3p-5	ugacuagauacacacucgucu	pxy-mir-279b-3p	ugacuagauuuucacucauccu	80	20	4	0	1	20	1	20	0.045	19.3
Cve-miR-2945-3p-6	ugacuagaagugauacucgugu	pxy-mir-279c-3p	ugacuagauccauacucgucug	100	8	0	0	1	8	1	8	0.6	15.7
Cve-miR-2945-3p-6	ugacuagaagugauacucgugu	pxy-mir-279b-3p	ugacuagauuuucacucauccu	100	8	0	0	1	8	1	8	0.6	15.7
Cve-miR-2945-3p-6	ugacuagaagugauacucgugu	pxy-mir-279a-3p	ugacuagauccacacucaucca	100	8	0	0	1	8	1	8	0.6	15.7
Cve-miR-2945-5p-2	agugagugauggucuagugcaca	pxy-mir-279a-5p	gaugaguggagguuuagugcaug	84.211	19	3	0	3	21	3	21	0.015	21.1
Cve-miR-2945-5p-3	ccguggcauuucucuagucgca	pxy-mir-184-5p	ccuugucauuucuuuggcccug	84.615	13	2	0	1	13	1	13	0.6	15.7
Cve-miR-2945-5p-5	gacgaguuugaauuuggugc	pxy-mir-279c-5p	ggcgaguuugcuucugguucaug	81.25	16	3	0	3	18	3	18	0.6	15.7
Cve-miR-3405-3p	uugugaccguaacaaugggcga	pxy-mir-274-5p	uuugugaccgucacuaacgggca	85.714	21	2	1	1	20	2	22	0.014	21.1
Cve-miR-6001-3p	uucucuuugguuguuaccacc	pxy-mir-9a-5p	ucuuugguuaucuagcuguauga	100	9	0	0	4	12	1	9	0.16	17.5
Cve-miR-6001-3p	uucucuuugguuguuaccacc	pxy-mir-9b-5p	ucuuugguauccuagcuguagg	100	8	0	0	4	11	1	8	0.55	15.7
Cve-miR-bantam-3p-1	ugagaucauugugaaagcugauu	pxy-bantam-3p	ugagaucauugugaaagcugauu	100	23	0	0	1	23	1	23	4.71e-09	42.8
Cve-miR-bantam-5p-1	cugguuuucacaaugauuugacaga	pxy-bantam-5p	cugguuuucauaaugauuugacag	95.833	24	1	0	1	24	1	24	6.62e-08	39.2
Cve-miR-bantam-5p-1	cugguuuucacaaugauuugacaga	pxy-mir-8525-3p	guuguuuuucacauauagaaua	90.909	11	1	0	2	12	3	13	0.75	15.7
Cve-miR-iab-4-5p	acguauacugaauguauccugag	pxy-mir-iab-4-5p	acguauacugaauguauccugagugcc	100	23	0	0	1	23	1	23	4.71e-09	42.8
Cve-miR-iab-4-5p	acguauacugaauguauccugag	pxy-mir-iab-8	uuacguauacugaagguauaccgga	94.118	17	1	0	1	17	3	19	0.000362	26.5
Cve-miR-let-7-5p	ugagguaguagguuguauagug	pxy-let-7-5p	ugagguaguagguuguauag	100	20	0	0	1	20	1	20	1.85e-07	37.4
Cve-miR-1-5p	ccguacuuccuuacuucccaua	pxy-mir-1-5p	ccgugcuuccuuacuucccaua	95.455	22	1	0	1	22	1	22	6.45e-07	35.6
Cve-miR-2-3p	ccagcaaaggggaacaggccga	pxy-mir-316-3p	acagcaaagugaaaaggucucc	100	8	0	0	2	9	2	9	0.6	15.7
Cve-miR-2-3p	ccagcaaaggggaacaggccga	pxy-mir-2a-5p	gcagcaaagcggcugugacuu	90.909	11	1	0	2	12	2	12	0.6	15.7
Cve-miR-2-5p	ugucuuuuuccgcuuugcugccgu	pxy-mir-316-5p	ugucuuuuuccgcuuugcugcug	100	21	0	0	1	21	1	21	6.18e-08	39.2
Cve-miR-2-5p	ugucuuuuuccgcuuugcugccgu	pxy-mir-14b-3p	ucagucuuuuucucucuccuau	100	9	0	0	2	10	4	12	0.2	17.5
Cve-miR-2-5p	ugucuuuuuccgcuuugcugccgu	pxy-mir-14a-3p	ucagucuuuuucucuuucuuau	100	9	0	0	2	10	4	12	0.2	17.5
Cve-miR-92-3p-2	uauugcacuugucccggccu	pxy-mir-92a-3p	uauugcaccagucccggccuau	90	20	2	0	1	20	1	20	9.5e-05	28.3
Cve-miR-92-3p-2	uauugcacuugucccggccu	pxy-mir-92b-3p	aauugcaccaaucccggccugc	84.211	19	3	0	2	20	2	20	0.014	21.1
Cve-miR-124-3p	uaaggcacgcggugaaugcuaa	pxy-mir-124-3p	uaaggcacgcggugaaugcca	100	19	0	0	1	19	1	19	6.45e-07	35.6
Cve-miR-124-5p	uugcguucacagcgggcuuccaug	pxy-mir-124-5p	gcguucacugucgucccuuuaug	100	8	0	0	3	10	1	8	0.7	15.7
Cve-miR-282-3p	acauagccuagaauagguuagg	pxy-mir-282-3p	acauagccuguuagagguuacg	80	20	4	0	1	20	1	20	0.05	19.3
Cve-miR-282-5p	uagccucuccuaggcuuugucu	pxy-mir-282-5p	uagccucuccuuggcuuugucu	95.455	22	1	0	1	22	1	22	6.45e-07	35.6
Cve-miR-307-3p	ucacaaccuuauugagugagcg	pxy-mir-307-3p	ucacaaccuccuugagugagcga	90.909	22	2	0	1	22	1	22	7.86e-06	31.9
Cve-miR-929-3p	cuuccuaauagagucaggcug	pxy-mir-929-3p	cucccuaauggagucagguug	85.714	21	3	0	1	21	1	21	0.001	24.7
Cve-miR-981-5p	cggguuucgugacaagcgagcc	pxy-mir-981-5p	cggguuucgcggcgauguaacc	100	9	0	0	1	9	1	9	0.17	17.5
Cve-miR-1000-3p	cuggugugaugggacauugucc	pxy-mir-989-3p	gugugaugugacguaguggaag	91.667	12	1	0	4	15	1	12	0.17	17.5
Cve-miR-2796-5p	agggguuucuaucggccuccag	pxy-mir-2796-5p	agggguuucuuucggccuucag	90.909	22	2	0	1	22	1	22	7.86e-06	31.9
Cve-miR-2944-3p-7	cuaucacagccagcuuugauga	pxy-mir-2-3p	uaucacagccagcuuugaugagcgg	100	21	0	0	2	22	1	21	5.29e-08	39.2
Cve-miR-2944-3p-7	cuaucacagccagcuuugauga	pxy-mir-2b-3p	ucacagccagcuuugaugagca	100	19	0	0	4	22	1	19	6.45e-07	35.6
Cve-miR-2944-3p-7	cuaucacagccagcuuugauga	pxy-mir-2a-3p	uaucacagccagcuuuguugacu	95.238	21	1	0	2	22	1	21	2.25e-06	33.7
Cve-miR-2944-3p-7	cuaucacagccagcuuugauga	pxy-mir-13b-3p	uaucacagccauuuuugacgagu	85.714	21	3	0	2	22	1	21	0.001	24.7
Cve-miR-2944-3p-7	cuaucacagccagcuuugauga	pxy-mir-11-3p	caucacagucagaguucuagcu	90.909	11	1	0	3	13	2	12	0.6	15.7
Cve-miR-bantam-3p-2	ugagaucacagcugcauuuu	pxy-mir-13b-3p	uaucacagccauuuuugacgagu	87.5	16	0	1	5	20	2	15	0.17	17.5
Cve-miR-bantam-3p-2	ugagaucacagcugcauuuu	pxy-mir-2-3p	uaucacagccagcuuugaugagcgg	100	8	0	0	5	12	2	9	0.6	15.7
Cve-miR-bantam-3p-2	ugagaucacagcugcauuuu	pxy-bantam-3p	ugagaucauugugaaagcugauu	100	8	0	0	1	8	1	8	0.6	15.7
Cve-miR-bantam-3p-2	ugagaucacagcugcauuuu	pxy-mir-317-3p	ugaacacagcuggugguauc	90.909	11	1	0	4	14	2	12	0.6	15.7
Cve-miR-bantam-3p-2	ugagaucacagcugcauuuu	pxy-mir-2a-3p	uaucacagccagcuuuguugacu	100	8	0	0	5	12	2	9	0.6	15.7
Cve-miR-bantam-3p-3	ugagaucacaggagcauuuu	pxy-mir-308-3p	aaucacaggauaauacugcga	100	9	0	0	5	13	2	10	0.17	17.5
Cve-miR-bantam-3p-3	ugagaucacaggagcauuuu	pxy-bantam-3p	ugagaucauugugaaagcugauu	100	8	0	0	1	8	1	8	0.6	15.7
Cve-miR-bantam-5p-3	gaaaugcaccugugaucuaagc	pxy-mir-277-5p	uaaaugcacuaucugguacgaca	100	8	0	0	2	9	2	9	0.6	15.7
Cve-miR-iab-4-3p	cgguauaccuucaguauacgua	pxy-mir-iab-4-3p	uccgguauaccuucaguauacguaa	100	22	0	0	1	22	3	24	1.52e-08	41
Cve-miR-novel5-3p-1	uuagaucacaggugcauuuuau	pxy-mir-308-3p	aaucacaggauaauacugcga	100	8	0	0	5	12	2	9	0.6	15.7
Cve-miR-novel5-5p-1	aaaaugcaccugugaucucagc	pxy-mir-277-5p	uaaaugcacuaucugguacgaca	100	8	0	0	2	9	2	9	0.6	15.7
Cve-miR-novel5-3p-2	uuagaucacaggugcauuuu	pxy-mir-308-3p	aaucacaggauaauacugcga	100	8	0	0	5	12	2	9	0.6	15.7
Cve-miR-novel5-5p-2	gaaaugcaccugugaucuaagc	pxy-mir-277-5p	uaaaugcacuaucugguacgaca	100	8	0	0	2	9	2	9	0.6	15.7
Cve-miR-novel12-5p	cuaauggaagcccgaggacucgg	pxy-mir-929-3p	cucccuaauggagucagguug	100	8	0	0	1	8	5	12	0.65	15.7
Cve-miR-7-3p	caaggaaucacuaaucauccu	pxy-mir-7b-3p	caaggaaucacuaaucucccu	100	16	0	0	1	16	1	16	2.51e-05	30.1
Cve-miR-7-5p	uggaagacuagugauuuuguuguu	pxy-mir-7b-5p	uggaagacuagugauuuuguuguu	100	24	0	0	1	24	1	24	1.45e-09	44.6
Cve-miR-14-3p	ucagucuuuuucucucuccuau	pxy-mir-14b-3p	ucagucuuuuucucucuccuau	100	22	0	0	1	22	1	22	1.52e-08	41
Cve-miR-14-3p	ucagucuuuuucucucuccuau	pxy-mir-14a-3p	ucagucuuuuucucuuucuuau	90.909	22	2	0	1	22	1	22	7.86e-06	31.9
Cve-miR-14-3p	ucagucuuuuucucucuccuau	pxy-mir-316-5p	ugucuuuuuccgcuuugcugcug	100	9	0	0	4	12	2	10	0.17	17.5
Cve-miR-263-5p-2	cuuggcacuggaagaauucacag	pxy-mir-263-5p	cuuggcacugggagaauucacag	95.652	23	1	0	1	23	1	23	2e-07	37.4
Cve-miR-276-3p	uaggaacuuuauaccgugcucu	pxy-mir-276-3p	uaggaacuucauaccgugcucu	95.455	22	1	0	1	22	1	22	6.45e-07	35.6
Cve-miR-276-3p	uaggaacuuuauaccgugcucu	pxy-mir-8513-5p	uaaggaacuuaaaucgaauguc	100	8	0	0	2	9	3	10	0.6	15.7
Cve-miR-277-3p	uaaaugcacuaucugguacgaca	pxy-mir-277-5p	uaaaugcacuaucugguacgaca	100	23	0	0	1	23	1	23	4.71e-09	42.8
Cve-miR-309-3p	ucacugggaguaauagguugc	pxy-mir-8488-3p	ucacugggaaacugauacugg	100	9	0	0	1	9	1	9	0.16	17.5
Cve-miR-309-3p	ucacugggaguaauagguugc	pxy-mir-2733-3p	ucacugggugugugaugccug	90.909	11	1	0	1	11	1	11	0.55	15.7
Cve-miR-317-3p	ugaacacagcuggugguaucuc	pxy-mir-317-3p	ugaacacagcuggugguauc	100	20	0	0	1	20	1	20	1.85e-07	37.4
Cve-miR-927-5p	uuuagaauuccuacgcuuuacc	pxy-mir-927-5p	uuuagaauuccuacgcuuuacc	100	22	0	0	1	22	1	22	1.52e-08	41
Cve-miR-927-5p	uuuagaauuccuacgcuuuacc	pxy-mir-novel_09-5p	auuagaaucaguacgcuuuguu	83.333	18	3	0	2	19	2	19	0.05	19.3
Cve-miR-980-3p	uagcugccucuugaagggcaaug	pxy-mir-745-3p	uagcugccuagcgaagggcaac	85.714	21	3	0	1	21	1	21	0.001	24.7
Cve-miR-980-5p	cggcucaucauaaggcaucucgc	pxy-mir-745-5p	cggcucaucgucuggcacuuugc	82.353	17	3	0	1	17	1	17	0.19	17.5
Cve-miR-750-3p	ccagaucuauuucuuccaacuc	pxy-mir-750-3p	ccagaucuaacuuuccagcuca	81.818	22	3	1	1	22	1	21	0.05	19.3
Cve-miR-750-5p	aguuggaagugaggaucuaggc	pxy-mir-8509-3p	aguggaaaagaggaucuguaga	86.667	15	2	0	4	18	3	17	0.05	19.3
Cve-miR-2763-3p	gauuaugcuaauauauguaguau	pxy-mir-2763-3p	uauuaugcucauuacuuuggau	90.909	11	1	0	2	12	2	12	0.65	15.7
Cve-miR-2944-3p-8	uaucacagccagcuuugaugag	pxy-mir-2-3p	uaucacagccagcuuugaugagcgg	100	22	0	0	1	22	1	22	1.52e-08	41
Cve-miR-2944-3p-8	uaucacagccagcuuugaugag	pxy-mir-2b-3p	ucacagccagcuuugaugagca	100	20	0	0	3	22	1	20	1.85e-07	37.4
Cve-miR-2944-3p-8	uaucacagccagcuuugaugag	pxy-mir-2a-3p	uaucacagccagcuuuguugacu	95.238	21	1	0	1	21	1	21	2.25e-06	33.7
Cve-miR-2944-3p-8	uaucacagccagcuuugaugag	pxy-mir-13b-3p	uaucacagccauuuuugacgagu	86.364	22	3	0	1	22	1	22	0.000334	26.5
Cve-miR-2944-3p-8	uaucacagccagcuuugaugag	pxy-mir-11-3p	caucacagucagaguucuagcu	90.909	11	1	0	2	12	2	12	0.6	15.7
Cve-miR-2944-3p-9	uaucacagccagcuuugaugag	pxy-mir-2-3p	uaucacagccagcuuugaugagcgg	100	22	0	0	1	22	1	22	1.52e-08	41
Cve-miR-2944-3p-9	uaucacagccagcuuugaugag	pxy-mir-2b-3p	ucacagccagcuuugaugagca	100	20	0	0	3	22	1	20	1.85e-07	37.4
Cve-miR-2944-3p-9	uaucacagccagcuuugaugag	pxy-mir-2a-3p	uaucacagccagcuuuguugacu	95.238	21	1	0	1	21	1	21	2.25e-06	33.7
Cve-miR-2944-3p-9	uaucacagccagcuuugaugag	pxy-mir-13b-3p	uaucacagccauuuuugacgagu	86.364	22	3	0	1	22	1	22	0.000334	26.5
Cve-miR-2944-3p-9	uaucacagccagcuuugaugag	pxy-mir-11-3p	caucacagucagaguucuagcu	90.909	11	1	0	2	12	2	12	0.6	15.7
Cve-miR-2944-3p-5	caucacagcucuaauuucgugu	pxy-mir-2-3p	uaucacagccagcuuugaugagcgg	100	8	0	0	2	9	2	9	0.6	15.7
Cve-miR-2944-3p-5	caucacagcucuaauuucgugu	pxy-mir-2a-3p	uaucacagccagcuuuguugacu	100	8	0	0	2	9	2	9	0.6	15.7
Cve-miR-2944-3p-5	caucacagcucuaauuucgugu	pxy-mir-13b-3p	uaucacagccauuuuugacgagu	100	8	0	0	2	9	2	9	0.6	15.7
Cve-miR-2944-3p-5	caucacagcucuaauuucgugu	pxy-mir-11-3p	caucacagucagaguucuagcu	100	8	0	0	1	8	1	8	0.6	15.7
Cve-miR-2944-3p-6	aaucacagcccuaguucuccgu	pxy-mir-2-3p	uaucacagccagcuuugaugagcgg	100	9	0	0	2	10	2	10	0.17	17.5
Cve-miR-2944-3p-6	aaucacagcccuaguucuccgu	pxy-mir-2a-3p	uaucacagccagcuuuguugacu	100	9	0	0	2	10	2	10	0.17	17.5
Cve-miR-2944-3p-6	aaucacagcccuaguucuccgu	pxy-mir-13b-3p	uaucacagccauuuuugacgagu	100	9	0	0	2	10	2	10	0.17	17.5
Cve-miR-2944-3p-6	aaucacagcccuaguucuccgu	pxy-mir-11-3p	caucacagucagaguucuagcu	82.353	17	3	0	2	18	2	18	0.17	17.5
Cve-miR-2944-3p-6	aaucacagcccuaguucuccgu	pxy-mir-308-3p	aaucacaggauaauacugcga	100	8	0	0	1	8	1	8	0.6	15.7
Cve-miR-2944-3p-6	aaucacagcccuaguucuccgu	pxy-mir-2b-3p	ucacagccagcuuugaugagca	100	8	0	0	3	10	1	8	0.6	15.7
Cve-miR-3355-3p	caauacuauugggugaaaccaa	pxy-mir-3286-5p	aacuauuggucacugcacaggac	100	8	0	0	5	12	2	9	0.6	15.7
Cve-miR-3791-3p	ucaccggguaaaugugcuucc	pxy-mir-39-3p	ucaccggguguaaaucagcuug	80.952	21	2	1	1	19	1	21	0.16	17.5
Cve-miR-7929-5p	uuugugaccguaacaaugggcg	pxy-mir-274-5p	uuugugaccgucacuaacgggca	86.364	22	2	1	1	21	1	22	0.004	22.9
Cve-miR-7929-5p	uuugugaccguaacaaugggcg	pxy-mir-novel_14-3p	cuauucgugaccguuaggccuu	90.909	11	1	0	1	11	4	14	0.6	15.7
Cve-miR-bantam-3p-4	ugagaucauugaacagcuaguau	pxy-bantam-3p	ugagaucauugugaaagcugauu	100	11	0	0	1	11	1	11	0.015	21.1
Cve-miR-novel4-3p	uaagacacagggauuuaagu	pxy-mir-970-3p	ucauaagacacacgcggcucu	100	9	0	0	1	9	4	12	0.17	17.5
Cve-miR-novel10-5p	agugacauuucuuuuuugugau	pxy-mir-184-5p	ccuugucauuucuuuggcccug	91.667	12	1	0	3	14	4	15	0.17	17.5
Cve-miR-novel20-5p	uagcugccuuuaacaacaaguga	pxy-mir-745-3p	uagcugccuagcgaagggcaac	100	9	0	0	1	9	1	9	0.19	17.5
Cve-miR-novel21-3p	ugagugaagcagauuccugaug	pxy-mir-279b-5p	gaugagugaauuuuuaguucacg	100	8	0	0	1	8	3	10	0.6	15.7
Cve-miR-novel24-5p	uuuaaguacuucgagcuucuuaug	pxy-mir-252-5p	cuaaguacuagugccgcaggag	100	8	0	0	3	10	2	9	0.7	15.7
Cve-miR-novel25-5p	ucgauugcuuaagaguuuccaug	pxy-mir-137-3p	uuauugcuugagaauacacguag	90.909	11	1	0	4	14	3	13	0.65	15.7
Cve-miR-31-5p-2	gaggcaagaugucggcauagc	pxy-mir-31-5p	aggcaagaugucggcauagcuga	100	20	0	0	2	21	1	20	1.69e-07	37.4
Cve-miR-31-5p-2	gaggcaagaugucggcauagc	pxy-mir-72-5p	aggcaagauguuggcauagc	95	20	1	0	2	21	1	20	7.2e-06	31.9
Cve-miR-novel23-3p	uagcaccuugagauaucgaaga	pxy-mir-998-5p	uagcaccaugggauucagcuc	85.714	14	2	0	1	14	1	14	0.17	17.5

## Sheet: S4
S4: miRNA isoforms of miR-281-3p and miR-375-3p in C. vestalis and P. xylostella
	miR-281-3p
Pxy_t0199886	CTGTCATGGAGTTGCTCTCTTTA--
Pxy_t2456935	-TGTCATGGAGTTGCTCTCTTTA--
Pxy_t0833432	-TGTCATGGAGTTGCTCTCTTTAA-
Pxy_t0369983	-TGTCATGGAGTTGCTCTCTTTAT-
Pxy_t0269804	CTGTCATGGAGTTGCTCTCTTT---
Pxy_t0755348	CTGTCATGGAGTTGCTCTCTT----
Pxy_t0502506	-TGTCATGGAGTTGCTCTCTTT---
Pxy_t1452287	---TCATGGAGTTGCTCTCTTTA--
Cve_t0010379	CTGTCATGGAATTGCTCTCTTTG--
Cve_t0010236	-TGTCATGGAATTGCTCTCTTTGA-
Cve_t0009833	-TGTCATGGAATTGCTCTCTTTG--
Cve_t0004893	CTGTCATGGAATTGCTCTCTTT---
Cve_t0013332	CTGTCATGGAATTGCTCTCTT----
Tera_t00018805	CTGTCATGGAATTGCTCTCTTTGT-
Tera_t00018486	-TGTCATGGAATTGCTCTCTTTGAA
Tera_t00011888	-TGTCATGGAATTGCTCTCTTTGC-
Tera_t00010490	CTGTCATGGAATTGCTCTCTTTGC-
Tera_t00008102	-TGTCATGGAATTGCTCTCTTTGT-
Tera_t00002217	CTGTCATGGAATTGCTCTCTTTGA-
Tera_t00001648	-TGTCATGGAATTGCTCTCTTTGA-
Tera_t00000680	CTGTCATGGAATTGCTCTCTTTG--
Tera_t00000247	-TGTCATGGAATTGCTCTCTTTG--
Tera_t00037292	CTGTCATGGAATTGCTCTCTTTT--
Tera_t00024242	-TGTCATGGAATTGCTCTCTTTT--
Tera_t00001538	-TGTCATGGAATTGCTCTCTTT---
Tera_t00001260	CTGTCATGGAATTGCTCTCTTT---
Tera_t00020111	-TGTCATGGAATTGCTCTCTT----
Tera_t00010117	CTGTCATGGAATTGCTCTCTT----
Tera_t00030276	-TGTCATGGAATTGCTCTCT-----
Tera_t00020488	CTGTCATGGAATTGCTCTCT-----
	miR-375-3p
Pxy_t0042527	-------------TTTGTTCGCCCCGGCTCGTGTCG-------------
Pxy_t0333892	-------------TTTGTTCGCCCCGGCTCGTGTCT-------------
Pxy_t0006438	-------------TTTGTTCGCCCCGGCTCGTGTC--------------
Pxy_t0012932	-------------TTTGTTCGCCCCGGCTCGTGT---------------
Pxy_t0736014	------------GTTTGTTCGCCCCGGCTCGTG----------------
Pxy_t0040486	-------------TTTGTTCGCCCCGGCTCGTG----------------
Pxy_t0495229	-------------TTTGTTCGTCCCGGCTCGTGTC--------------
Pxy_t0052883	-------------TTTGTTCGCCCCGGCTCGT-----------------
Cve_t0015791	-------------TTTGTTCGT-TCGGCTCGAGTTAC------------
Cve_t0009724	-------------TTTGTTCGT-TCGGCTCGAGTTAAT-----------
Cve_t0007853	-------------TTTGTTCGT-TCGGCTCGAGTTATT-----------
Cve_t0007247	-------------TTTGTTCGT-TCGGCTCGAGTTATA-----------
Cve_t0005790	-------------TTTGTTCGT-TCGGCTCGAGTTAAA-----------
Cve_t0001998	-------------TTTGTTCGT-TCGGCTCGAGTTAT------------
Cve_t0001659	-------------TTTGTTCGT-TCGGCTCGAGTTAA------------
Cve_t0000083	-------------TTTGTTCGT-TCGGCTCGAGTTA-------------
Cve_t0012409	--------------TTGTTCGT-TCGGCTCGAGTTA-------------
Cve_t0006571	-------------GTTGTTCGT-TCGGCTCGAGTTA-------------
Cve_t0006205	-------------TTTGTTCGT-TCGGCTCGAGTTT-------------
Cve_t0000075	-------------TTTGTTCGT-TCGGCTCGAGTT--------------
Cve_t0017865	--------------TTGTTCGT-TCGGCTCGAGTT--------------
Cve_t0005089	-------------GTTGTTCGT-TCGGCTCGAGTT--------------
Cve_t0001213	-------------TTTGTTCGT-TCGGCTCGAGT---------------
Cve_t0018631	-------------TTTGTTCGT-TCGGCTCGGGTTA-------------
Cve_t0017158	-------------TTTGTTCGT-TCGGCTTGAGTTA-------------
Cve_t0009650	-------------TTTGTTCGT-TCGGCTCGAGGTA-------------
Cve_t0008009	-------------TTTGTTCGT-TCGGCTCGAGGT--------------
Cve_t0003482	-------------TTTGTTCGT-TCGGCTCGAG----------------
Tera_t00037111	-------------TTTGTTCGT-TCGGCTCGAGTTAAAT----------
Tera_t00030863	-------------TTTGTTCGT-TCGGCTCGAGTTAGA-----------
Tera_t00024495	------GACGATCTTTGTTCGT-TCGGCTCGAGTTA-------------
Tera_t00024123	-------------TTTGTTCGT-TCGGCTCGAGTTATC-----------
Tera_t00015322	-------------TTTGTTCGT-TCGGCTCGAGTTACC-----------
Tera_t00015207	-----CGACGATCTTTGTTCGT-TCGGCTCGAGTTA-------------
Tera_t00012680	-------------TTTGTTCGT-TCGGCTCGAGTTAAAAA---------
Tera_t00010771	-------------TTTGTTCGT-TCGGCTCGAGTTACA-----------
Tera_t00009920	-------------TTTGTTCGT-TCGGCTCGAGTTATA-----------
Tera_t00009632	-------------TTTGTTCGT-TCGGCTCGAGTTAG------------
Tera_t00009576	-------------TTTGTTCGT-TCGGCTCGAGTTAAC-----------
Tera_t00009574	-------------TTTGTTCGT-TCGGCTCGAGTTACT-----------
Tera_t00009433	-------------TTTGTTCGT-TCGGCTCGAGTTATT-----------
Tera_t00008209	-------------TTTGTTCGT-TCGGCTCGAGTTAAT-----------
Tera_t00007828	----CCGACGATCTTTGTTCGT-TCGGCTCGAGTTA-------------
Tera_t00007383	---TCCGACGATCTTTGTTCGT-TCGGCTCGAGTTA-------------
Tera_t00005083	-------------TTTGTTCGT-TCGGCTCGAGTTAAAA----------
Tera_t00003837	CAGTCCGACGATCTTTGTTCGT-TCGGCTCGAGTTA-------------
Tera_t00000673	-------------TTTGTTCGT-TCGGCTCGAGTTAT------------
Tera_t00000611	-------------TTTGTTCGT-TCGGCTCGAGTTAAA-----------
Tera_t00000549	-------------TTTGTTCGT-TCGGCTCGAGTTAC------------
Tera_t00000052	-------------TTTGTTCGT-TCGGCTCGAGTTAA------------
Tera_t00000002	-------------TTTGTTCGT-TCGGCTCGAGTTA-------------
Tera_t00033412	-------------ATTGTTCGT-TCGGCTCGAGTTA-------------
Tera_t00025275	----CCGACGATCTTTGTTCGT-TCGGCTCGAGTT--------------
Tera_t00024814	--------------TTGTTCGT-TCGGCTCGAGTTAA------------
Tera_t00024633	-------------TTTGTTCGT-TCGGCTCGAGTTTT------------
Tera_t00023434	-------------TTTGTTCGT-TCGGCTCGAGTTTA------------
Tera_t00022735	---TCCGACGATCTTTGTTCGT-TCGGCTCGAGTT--------------
Tera_t00020551	-------------TTTGTTCGT-TCGGCTCGAGTTCA------------
Tera_t00019699	-------------TTTGTTCGT-TCGGCTCGAGTTCC------------
Tera_t00015795	-------------TTTGTTCGT-TCGGCTCGAGTTCT------------
Tera_t00011749	CAGTCCGACGATCTTTGTTCGT-TCGGCTCGAGTT--------------
Tera_t00005608	-------------CTTGTTCGT-TCGGCTCGAGTTA-------------
Tera_t00004990	-------------TTTGTTCGT-TCGGCTCGAGTTG-------------
Tera_t00001392	--------------TTGTTCGT-TCGGCTCGAGTTA-------------
Tera_t00001334	-------------TTTGTTCGT-TCGGCTCGAGTTT-------------
Tera_t00000414	-------------TTTGTTCGT-TCGGCTCGAGTTC-------------
Tera_t00000013	-------------TTTGTTCGT-TCGGCTCGAGTT--------------
Tera_t00034910	-------------TTTGTTCGT-TCGGCTCGAGTAA-------------
Tera_t00026797	-------------TTTGTTCGT-TCGGCTCGAGTG--------------
Tera_t00025602	-------------TTTGTTCGT-TCGGCTCGAGTC--------------
Tera_t00017271	-------------CTTGTTCGT-TCGGCTCGAGTT--------------
Tera_t00014122	-------------TCTGTTCGT-TCGGCTCGAGTTA-------------
Tera_t00012622	-------------TTTGTTCGT-TCGGCTCGAGTCA-------------
Tera_t00011973	---------------TGTTCGT-TCGGCTCGAGTTA-------------
Tera_t00008687	--------------TTGTTCGT-TCGGCTCGAGTT--------------
Tera_t00007557	-------------TTTGTTCGT-TCGGCTCGAGTA--------------
Tera_t00000140	-------------TTTGTTCGT-TCGGCTCGAGT---------------
Tera_t00039242	-------------TTTGTTAGT-TCGGCTCGAGTTA-------------
Tera_t00038692	---------------TGTTCGT-TCGGCTCGAGTT--------------
Tera_t00037374	----------------GTTCGT-TCGGCTCGAGTTA-------------
Tera_t00036322	-------------TTTGTACGT-TCGGCTCGAGTTA-------------
Tera_t00036296	-------------TTTGTTCGT-ACGGCTCGAGTTA-------------
Tera_t00036089	-------------TTTGTTCGT-TCGGCTCGAGG---------------
Tera_t00035744	-------------TTTGTTCCT-TCGGCTCGAGTTA-------------
Tera_t00035397	-------------TTTGTTCGT-TCGCCTCGAGTTA-------------
Tera_t00030890	-------------TTTGTTCGT-TCGGCCCGAGTTAA------------
Tera_t00029752	----------TAGTTTGTTCGT-TCGGCTCGAG----------------
Tera_t00028356	-------------TTTGTTCGT-TCGACTCGAGTTAA------------
Tera_t00028002	-------------TTTGTTCGT-TCGGCTCGAGCT--------------
Tera_t00026927	-------------TTTGTTCGT-TCGGCGCGAGTTA-------------
Tera_t00026310	-------------TTTGTTCGT-TCGGCTCGACTTA-------------
Tera_t00025562	-------------TTTGTTCGT-TCTGCTCGAGTTA-------------
Tera_t00023989	-------------TTTCTTCGT-TCGGCTCGAGTTA-------------
Tera_t00023154	-------------TTTGATCGT-TCGGCTCGAGTTA-------------
Tera_t00022861	-------------TTTGTTCGT-TCGTCTCGAGTTA-------------
Tera_t00020074	-------------TTTGTTCGT-TCGGCTCGAATTA-------------
Tera_t00019619	-------------TTTATTCGT-TCGGCTCGAGTTA-------------
Tera_t00019217	-------------TTTGTCCGT-TCGGCTCGAGTTA-------------
Tera_t00019066	-------------TTTGTTCGT-TCGGCACGAGTTA-------------
Tera_t00017551	-------------TTTGTTCGT-TCGGCTCGAGATA-------------
Tera_t00017109	-------------TTTGTTCAT-TCGGCTCGAGTTA-------------
Tera_t00016533	-------------TTTGTTCGT-TCGGCTCCAGTTA-------------
Tera_t00016347	-------------TTTGTTCGT-CCGGCTCGAGTTA-------------
Tera_t00016226	-------------TTCGTTCGT-TCGGCTCGAGTTA-------------
Tera_t00015956	-------------TTTGTTCGT-TCGGCTCGCGTTA-------------
Tera_t00015521	-------------TTTGTTCGT-TCGGTTCGAGTTA-------------
Tera_t00014861	-------------TTTGTTCGT-TCGGCTCGTGTTA-------------
Tera_t00014439	-------------TTTGTTCTT-TCGGCTCGAGTTA-------------
Tera_t00014233	-------------TTTGTTCGT-TCGGCTCGAGGT--------------
Tera_t00013725	-------------TTTGTTCGC-TCGGCTCGAGTTA-------------
Tera_t00012792	-------------TTTGCTCGT-TCGGCTCGAGTTA-------------
Tera_t00012686	-------------TTTGTTCGT-TCGGCTCAAGTTA-------------
Tera_t00012194	-------------TTTGTTTGT-TCGGCTCGAGTTA-------------
Tera_t00011569	-------------TTTGTTCGT-TCAGCTCGAGTTA-------------
Tera_t00010704	-------------TTTGTTCGT-TCGGCTCTAGTTA-------------
Tera_t00010623	-------------TTTGTTCGT-TTGGCTCGAGTTA-------------
Tera_t00008383	-------------TTTGTTCGT-TCGGCTCGATTTA-------------
Tera_t00007990	-------------TTTGTTCGT-TCGGCTTGAGTTA-------------
Tera_t00007882	-------------TTTGTTCGT-TCGGCTCGAGA---------------
Tera_t00007230	-------------TTTTTTCGT-TCGGCTCGAGTTA-------------
Tera_t00006682	-------------TTTGTTCGT-TCGGCTCGGGTTA-------------
Tera_t00006635	-------------TTTGTTCGT-TCGGCTCGAGGTA-------------
Tera_t00006318	-------------TTTGTTCGT-TCGGCTCGAGCTA-------------
Tera_t00003419	-------------TTTGTTCGT-TCGGCCCGAGTTA-------------
Tera_t00003370	-------------TTTGTTCGT-TCGACTCGAGTTA-------------
Tera_t00001107	-------------TTTGTTCGT-TCGGCTCGAG----------------
Tera_t00037955	-------------TTTGTTCGT-TCGGCGCGAGTT--------------
Tera_t00037201	--------------TCTTTCGT-TCGGCTCGAGTTA-------------
Tera_t00036538	-------------TTTGTTCGT-TCGGCTCAAGTT--------------
Tera_t00034882	-------------TTTGTTCGT-TCAGCTCGAGTT--------------
Tera_t00034855	-------------TTTGTTCAT-TCGGCTCGAGTT--------------
Tera_t00033869	-------------TTTGTTCGC-TCGGCTCGAGTT--------------
Tera_t00033083	-------------TTTGTTCGT-TCGGCTCGTGTT--------------
Tera_t00032133	-------------TTTGCTCGT-TCGGCTCGAGTT--------------
Tera_t00029235	-------------TTTGTTCGT-TCGGCTCGATTT--------------
Tera_t00028249	-------------TTTGTTTGT-TCGGCTCGAGTT--------------
Tera_t00027517	-------------TTTGTTCGT-TCGGCTCTAGTT--------------
Tera_t00026704	-------------TTTGTTCGT-TCGGCTCGAACTA-------------
Tera_t00024605	-------------TTTGTTCGT-TCGGCTCGCGTT--------------
Tera_t00021890	-------------TTTTTTCGT-TCGGCTCGAGTT--------------
Tera_t00020963	-------------TTTGTTCGT-TCGGCTTGAGTT--------------
Tera_t00018950	-------------TTTGTTCGT-TCGGCTCGACTA--------------
Tera_t00014717	--------------TTTTTCGT-TCGGCTCGAGTTA-------------
Tera_t00013520	---------------TTTTCGT-TCGGCTCGAGTTA-------------
Tera_t00012413	-------------TTTGTTCGT-TCGGCCCGAGTT--------------
Tera_t00011843	-------------TTTGTTCGT-TCGACTCGAGTT--------------
Tera_t00009020	----------------TTTCGT-TCGGCTCGAGTTA-------------
Tera_t00008958	-------------TTTGTTCGT-TCGGCTCGGGTT--------------
Tera_t00035833	---------------TTTTCGT-TCGGCTCGAGTT--------------
Tera_t00026991	-------------TTTGTTCGT-TCGGCTC-AGTTA-------------
Tera_t00025233	-------------TTTGTT-GT-TCGGCTCGAGTTA-------------
Tera_t00022779	-------------TTTGTTCGT--CGGCTCGAGTTA-------------
Tera_t00032054	-------------TTTGTT----TCGGCTCGAGTTA-------------

## Sheet: S5
S5: Sequencing of miRNAs in teratocyte co-cultured Pxem_cells and parasitized host
miR-281-3p in teratocyte co-cultured Pxem_cells			miR-375-3p in teratocyte co-cultured Pxem_cells			miR-281-3p in parasitized host			miR-375-3p in parasitized host
Sequencing number	Sequence	miRNA source	Sequencing number	Sequence	miRNA source	Sequencing number	Sequence	miRNA source	Sequencing number	Sequence	miRNA source
TSS20161020-0571-1442_A10	TGTCATGGAATTGCTCTCTTTA--	Pxy	TSS20161020-0571-1438_F04	TTTGTTCGTTCGGCTCGAGTC-----------	Pxy	TSS20161110-0571-1001_F12	TGTCATGGAATTGCTCTCTTTA---	Pxy	TSS20161114-0571-1334_F05	TTTGTTCGTTCGGCTC-GAGT--------	Pxy
TSS20161020-0571-1442_C04	TGTCATGGAATTGCTCTCTTTA--	Pxy	TSS20161020-0571-1438_E02	TTTGTTCGTTCGGCTCGAGTC-----------	Pxy	TSS20161114-0571-1334_C09	TGTCATGGAATTGCTCTCTTTA---	Pxy	TSS20161114-0571-1334_B05	TTTGTTCGTTCGGCTC-GAGT--------	Pxy
TSS20161020-0571-1442_D02	TGTCATGGAATTTCT---TTTA--	Pxy	TSS20161020-0571-1438_A03	TTTGTTCGTTCGGCTCGAGTC-----------	Pxy	TSS20161114-0571-1334_C02	TGTCATGGAATTGCTCTCTTTA---	Pxy	TSS20161114-0571-1334_E08	TTTGTTCGTTTGGCTG-GAGT--------	Pxy
TSS20161020-0571-1442_F10	TGTCATGGAATTGCTCTCTTTA--	Pxy	TSS20161020-0571-1438_G12	TTTGTTCGTTCGGCTCGAGTC-----------	Pxy	TSS20161114-0571-1334_G10	TGTCATGGAATTGCTCTCTTTA---	Pxy	TSS20161114-0571-1334_D11	TTTGTTCGTTCGGCTG-GAGTC-------	Pxy
TSS20161020-0571-1442_E05	TGTCATGGAATTGCTCTCTTTA--	Pxy	TSS20161020-0571-1438_G11	TTTGTTCGTTCGGCTCGAGTC-----------	Pxy	TSS20161114-0571-1334_C09	TGTCATGGAATTGCTCTCTTTA---	Pxy	TSS20161114-0571-1334_G09	TTTGTTCGTTCGGCTC-GAGTGG------	Pxy
TSS20161020-0571-1442_H09	TGTCATGGAATTGCTCTCTTTTA-	Pxy	TSS20161020-0571-1438_B11	TTTGTTCGTTCGGCTCGAGTC-----------	Pxy	TSS20161114-0571-1334_A08	TGTCATGGAATTGCTCTCTTTA---	Pxy	TSS20161114-0571-1334_E05	TTTGTTCGTTCGGCTC-GAGTCG------	Pxy
TSS20161020-0571-1442_F07	TGTCATGGAATTGCTCTCTTTAC-	Pxy	TSS20161020-0571-1438_C09	TTTGTTCGTTCGGCTCGAGTC-----------	Pxy	TSS20161110-0571-1001_D08	TGTCATGGAGTTGCTCTCTTTAG--	Pxy	TSS20161114-0571-1334_F04	TTTGTTCGTTCGGCTC-GAGTTC------	Pxy
TSS20161020-0571-1442_B09	TGTCATGGAATTGCTCTCTTTA--	Pxy	TSS20161020-0571-1438_C12	TTTGTTCGTTCGGCTCGAGT------------	Pxy	TSS20161110-0571-1001_G06	TGTCATGGAGTTGCTTTCTTTAG--	Pxy	TSS20161114-0571-1334_A05	TTTGTTCGTTCGGCTT-GAGTTA------	Pxy
TSS20161020-0571-1442_H04	TGTCATGGAATTGCTCTCTTTA--	Pxy	TSS20161020-0571-1438_D03	TTTGTTCGTTCGGCTCGAGT------------	Pxy	TSS20161110-0571-1001_C04	TGTCATGGAGTTGCTCTTTTTTATA	Pxy	TSS20161114-0571-1334_F02	TTTGTTCGTTCGGCTC-GAGTTG------	Pxy
TSS20161020-0571-1442_H08	TGTCATGGAGTTGCTCTCTTTAT-	Pxy	TSS20161020-0571-1438_F03	TTTGTTCGTTCGGCTCGAGT------------	Pxy	TSS20161110-0571-1001_F03	TGTCATGGAGTTGCTTTTTTAAA--	Pxy	TSS20161114-0571-1334_E03	TTTGTTCGTTCGGCTC-GAGTT-------	Pxy
TSS20161020-0571-1442_B09	TGTCATGGAGTTGCTCTCTTTA--	Pxy	TSS20161020-0571-1438_H11	TTTGTTCGTTCGGCTCGAGT------------	Pxy	TSS20161110-0571-1001_G04	TGTCATGGAGTTGCTTTCTTTTA--	Pxy	TSS20161114-0571-1334_B03	TTTGTTCGTTCGGCTC-GAGTT-------	Pxy
TSS20161020-0571-1442_E11	TGTCATGGAGTTGCTCTCTTTA--	Pxy	TSS20161020-0571-1438_F12	TTTGTTCGTTCGGCTCGAGAT-----------	Pxy	TSS20161110-0571-1001_B04	TGTCATGGAGTTGCTCTCTTTA---	Pxy	TSS20161114-0571-1334_D02	TTTGTTCGTTCGGCTC-GAGT--------	Pxy
TSS20161020-0571-1442_E10	TGTCATGGAGTTGCTCTCTTTA--	Pxy	TSS20161020-0571-1438_C10	TTTGTTCGTTCGGCTCGAGAT-----------	Pxy	TSS20161110-0571-1001_F06	TGTCATGGAGTTGCTCTCTTTA---	Pxy	TSS20161114-0571-1334_G03	TTTGTTCGTTCGGCTC-GAGTT-------	Pxy
TSS20161020-0571-1442_D06	TGTCATGGAGTTGCTCTCTTTA--	Pxy	TSS20161020-0571-1440_D10	TTTGTTT-TTCGGCTC-AGAGA----------	Pxy	TSS20161110-0571-1001_C03	TGTCATGGAGTTGCTCTCTTTAG--	Pxy	TSS20161114-0571-1334_D04	TTTGTTCGTTCGGCTC-GAGTT-------	Pxy
TSS20161020-0571-1442_C08	TGTCATGGAGTTGCTCTCTTTA--	Pxy	TSS20161020-0571-1438_F08	TTTGTTCGTTCGGCTCGAGC------------	Cve	TSS20161110-0571-1001_H11	TGTCATGGAGTTGCTCTCTTTA---	Pxy	TSS20161114-0571-1334_G03	TTTGTTCGTTCGGCTC-GAGTG-------	Pxy
TSS20161020-0571-1442_A09	TGTCATGGAGTTGCTCTCTTTTA-	Pxy	TSS20161020-0571-1438_H04	TTTGTTCGTTCGGCTCGAGCT-----------	Cve	TSS20161110-0571-1001_G10	TGTCATGGAGTTGCTCTCTTTA---	Pxy	TSS20161114-0571-1334_C04	TTTGTTCGTTCGGCTC-GAGTTAAAT---	Pxy
TSS20161020-0571-1442_G07	TGTCATGGAGTTGCTCTCTTTA--	Pxy	TSS20161020-0571-1438_G03	TTTGTTCGTTCGGCTCGAGCTCGCTGAC----	Cve	TSS20161110-0571-1001_F08	TGTCATGGAGTTGCTCTCTTTA---	Pxy	TSS20161114-0571-1334_H02	TTTGTTCGTTCGGCTC-GAGTG-------	Pxy
TSS20161020-0571-1442_D06	TGTCATGGAGTTGCTCTCTTTA--	Pxy	TSS20161020-0571-1438_A11	TTTGTTCGTTCGGCTCGAGC------------	Cve	TSS20161114-0571-1334_E09	TGTCATGGAATTGCTCTCTTTG---	Cve	TSS20161110-0571-1001_B03	TTTGTTCGTTCGGCTC-GAGTTG------	Pxy
TSS20161020-0571-1442_F02	TGTCATGGAGTTGCTCTCTTTA--	Pxy	TSS20161020-0571-1438_F09	TTTGTTCGTTCGGCTCGAGCT-----------	Cve	TSS20161114-0571-1334_H09	TGTCATGGAATTGCTTTTTTTG---	Cve	TSS20161114-0571-1334_B06	TTTGTTCGTTCGGCTC-GAGTT-------	Pxy
TSS20161020-0571-1442_G06	TGTCATGGAGTTGCTCTCTTTA--	Pxy	TSS20161020-0571-1438_E09	TTTGTTCGTTCGGCTCGAGCG-----------	Cve	TSS20161114-0571-1362_G03	TGTCATGGAATTGCTTTTTTTG---	Cve	TSS20161114-0571-1334_F05	TTTGTTCGTTCGGCTC-GAGTT-------	Pxy
TSS20161020-0571-1442_G11	TGTCATGGAGTTGCTCTCTTTA--	Pxy	TSS20161020-0571-1438_H03	TTTGTTCGTTCGGCTCGGGTTG----------	Cve	TSS20161114-0571-1362_H03	TGTCATGGAATTGCTCTTTTTG---	Cve	TSS20161114-0571-1334_H05	TTTGTTCGTTCGGCTC-GAGTC-------	Pxy
TSS20161020-0571-1442_C02	TGTCATGGAGTTGCTCTCTTTA--	Pxy	TSS20161020-0571-1440_B12	TTTGTTT-TTCGGCTCAGAGCTGGCAC-----	Cve	TSS20161114-0571-1334_G09	TGTCATGGAATTGCTTTTTTTG---	Cve	TSS20161110-0571-1001_E03	TTTGTTCGTTCGGCTC-GAGT--------	Pxy
TSS20161020-0571-1442_B03	TGTCATGGAGTTGCTCTCTTTA--	Pxy	TSS20161020-0571-1440_D12	TTTGTTT-TTCGGCTCAGAGCTGGCACG----	Cve	TSS20161114-0571-1334_F09	TGTCATGGAATTGCTCTCTTTGT--	Cve	TSS20161114-0571-1334_F04	TTTGTTCGTTCGGCTC-GAGTT-------	Pxy
TSS20161020-0571-1442_G11	TGTCATGGAATTGCTCTCTTTTC-	Cve	TSS20161020-0571-1440_D11	TTTGTTT-TTCGGCTCAGAGCTGGCGCGC---	Cve	TSS20161114-0571-1362_H08	TGTCATGGAATTGCTCTCTTTG---	Cve	TSS20161114-0571-1334_E11	TTTGTTCGTTCGGCTC-GAGTT-------	Pxy
TSS20161020-0571-1442_E10	TGTCATGGAATTGCTCTCTTTC--	Cve	TSS20161020-0571-1440_C06	TTTGTTT-TTCGGCTCAGAGCTCAG-------	Cve	TSS20161114-0571-1362_H07	TGTCATGGAATTGCTCTCTTTG---	Cve	TSS20161114-0571-1334_H06	TTTGTTCGTTCGGCTC-GAGTT-------	Pxy
TSS20161020-0571-1442_H07	TGTCATGGAATTTCTCTTTTTG--	Cve	TSS20161020-0571-1440_F11	TTTGTTT-TTCGGCTCAGAGCTGGCACGC---	Cve	TSS20161114-0571-1334_D09	TGTCATGGAATTGCTCTCTTTG---	Cve	TSS20161114-0571-1334_G11	TTTGTTCGTTCGGCTC-GAGTT-------	Pxy
TSS20161020-0571-1442_F02	TGTCATGGAATTGCTCTCTTTC--	Cve	TSS20161020-0571-1440_E12	TTTGTTT-TTCGGCTCAGAGCTGGCACAGA--	Cve	TSS20161110-0571-1001_C12	TGTCATGGAATTGCTCTCTTTG---	Cve	TSS20161114-0571-1334_A11	TTTGTTCGTTCGGCTC-GAGTT-------	Pxy
TSS20161020-0571-1442_D10	TGTCATGGAATTGCTCTCTTTC--	Cve	TSS20161020-0571-1440_G11	TTTGTTT-TTCGGCTCAGAGCTGGCACG----	Cve	TSS20161110-0571-1001_B12	TGTCATGGAATTGCTCTCTTTG---	Cve	TSS20161114-0571-1334_F10	TTTGTTCGTTCGGCTC-GAGTC-------	Pxy
TSS20161020-0571-1442_D06	TGTCATGGAATTGCTCTCTTTC--	Cve	TSS20161020-0571-1440_E06	TTTGTTT-TTCGGCTCAGAGCTGGCACGG---	Cve	TSS20161114-0571-1362_H06	TGTCATGGAATTGCTCTCTTTG---	Cve	TSS20161114-0571-1334_D10	TTTGTTCGTTCGGCTC-GAGTC-------	Pxy
TSS20161020-0571-1442_C12	TGTCATGGAGTTGCTCTCTTTC--	Cve	TSS20161020-0571-1440_G10	TTTGTTT-TTCGGCTCAGAGCTGGCACGG---	Cve	TSS20161114-0571-1334_F10	TGTCATGGAATTGCTCTCTTTG---	Cve	TSS20161114-0571-1334_C11	TTTGTTCGTTCGGCTC-GAGT--------	Pxy
TSS20161020-0571-1442_H10	TGTCATGGAGTTGCTCTCTTTC--	Cve	TSS20161020-0571-1440_F12	TTTGTTT-TTCGGCTCAGAGCTGGCACGC---	Cve	TSS20161114-0571-1334_G12	TGTCATGGAATTGCTCTCTTTG---	Cve	TSS20161114-0571-1334_A10	TTTGTTCGTTCGGCTC-GAGTG-------	Pxy
TSS20161020-0571-1442_F08	TGTCATGGAATTGCTCTCTTTGG-	Cve	TSS20161020-0571-1440_A11	TTTGTTT-TTCGGCTCAGAGCTGGCACGGA--	Cve	TSS20161114-0571-1334_B05	TGTCATGGAATTGCTCTCTTTG---	Cve	TSS20161114-0571-1334_C05	TTTGTTCGTTCGGCTC-GAGTTG------	Pxy
TSS20161020-0571-1442_H05	TGTCATGGAATTGCTCTCTTTG--	Cve	TSS20161020-0571-1440_E10	TTTGTTT-TTCGGCTCAGAGCTGGCACAG---	Cve	TSS20161114-0571-1334_B06	TGTCATGGAATTGCTCTCTTTG---	Cve	TSS20161114-0571-1334_F06	TTTGTTCGTTCGGCTC-GAGTGAG-----	Pxy
TSS20161020-0571-1442_D05	TGTCATGGAAATGCTCTCTTTG--	Cve	TSS20161020-0571-1440_C12	TTTGTTT-TTCGGCTCAGAGCTGGCACAGG--	Cve	TSS20161114-0571-1334_C05	TGTCATGGAATTGCTCTCTTTG---	Cve	TSS20161114-0571-1362_C09	TTTGTTCGTTCGGCTC-GAGTGACCA---	Pxy
TSS20161020-0571-1442_E07	TGTCATGGAATTGCTCTCTTTG--	Cve	TSS20161020-0571-1440_H11	TTTGTTT-TTCGGCTCAGAGCTGGCAC-----	Cve	TSS20161114-0571-1334_D05	TGTCATGGAATTGCTCTCTTTG---	Cve	TSS20161110-0571-1001_A03	TTTGTTCGTTCGGCTC-GAGTC-------	Pxy
TSS20161020-0571-1442_H10	TGTCATGGAATTGCTCTCTTTGT-	Cve	TSS20161020-0571-1440_C10	TTTGTTT-TTCGGCTCAGAGCTCAG-------	Cve	TSS20161114-0571-1334_F06	TGTCATGGAATTGCTCTCTTTG---	Cve	TSS20161114-0571-1362_F09	TTTGTTCGTTCGGCTC-GAGTTAA-----	Pxy
TSS20161020-0571-1442_E02	TGTCATGGAATTGCTCTCTTTG--	Cve	TSS20161020-0571-1440_G06	TTTGTTT-TTCGGCTCAGAGCTGGCACGGTC-	Cve	TSS20161114-0571-1334_E04	TGTCATGGAATTGCTTTTTTTG---	Cve	TSS20161114-0571-1334_G05	TTTGTTCGTTCGGCTC-GAGTGA------	Pxy
TSS20161020-0571-1442_C10	TGTCATGGAATTGCTCTCTTTG--	Cve	TSS20161020-0571-1440_H06	TTTGTTT-TTCGGCTCAGAGCTGGCGCGC---	Cve	TSS20161114-0571-1334_E06	TGTCATGGAATTGCTCTATTTGAA-	Cve	TSS20161114-0571-1334_A03	TTTGTTCGTTCGGCTC-GAGAC-------	Pxy
TSS20161020-0571-1442_C09	TGTCATGGAATTGCTCTCTTTG--	Cve	TSS20161020-0571-1440_H03	TTTGTTT-TTCGGCTCAGAGCTCAG-------	Cve	TSS20161114-0571-1334_F05	TGTCATGGAATTGCTTTTTTTG---	Cve	TSS20161114-0571-1334_F03	TTTGTTCGTTCGGCTC-GAGAC-------	Pxy
TSS20161020-0571-1442_E08	TGTCATGGAATTGCTCTCTTTG--	Cve	TSS20161020-0571-1440_E03	TTTGTTT-TTCGGCTCAGAGCTGGATTTTA--	Cve	TSS20161114-0571-1334_H04	TGTCATGGAATTGCTTTTTTTG---	Cve	TSS20161114-0571-1334_A04	TTTGTTCGTTCGGCTC-GAGAC-------	Pxy
TSS20161020-0571-1442_C08	TGTCATGGAATTGCTCTCTTTG--	Cve	TSS20161020-0571-1440_B03	TTTGTTT-TTCGGCTCAGAGCTGGCACGGA--	Cve	TSS20161114-0571-1334_H05	TGTCATGGAATTGCTTTTTTTG---	Cve	TSS20161114-0571-1334_H10	TTTGTTCGTTCGGCTC-GAGAT-------	Pxy
TSS20161020-0571-1442_D03	TGTCATGGAATTGCTTTTTTTG--	Cve	TSS20161020-0571-1440_G03	TTTGTTT-TTCGGCTCAGAGCTGGCACGGTCG	Cve	TSS20161114-0571-1334_E05	TGTCATGGAATTGCTCTTTTTG---	Cve	TSS20161114-0571-1334_G04	TTTGTTCGTTCGGCTC-GAG---------	Pxy
TSS20161020-0571-1442_A03	TGTCATGGAATTGCTCTCTTTG--	Cve	TSS20161020-0571-1440_C08	TTTGTTT-TTCGGCTCAGAGCTGGCACGGTC-	Cve	TSS20161114-0571-1334_G04	TGTCATGGAATTGCTCTTTTTG---	Cve	TSS20161110-0571-1001_H03	TTTGTTCGTTCGGCTC-GAG---------	Pxy
TSS20161020-0571-1442_D08	TGTCCTGGCATTGCTCTCTTG---	Cve	TSS20161020-0571-1440_B08	TTTGTTT-TTCGGCTCAGAGCTGGCACG----	Cve	TSS20161114-0571-1334_C04	TGTCATGGAATTGCTTTCTTTG---	Cve	TSS20161114-0571-1334_G06	TTTGTTT-TTCGGCTCAGAGTCGGGTTAC	Pxy
TSS20161020-0571-1442_H08	TGTCATGGAATTGCTCTCTTTG--	Cve	TSS20161020-0571-1440_E05	TTTGTTT-TTCGGCTCAGAGCTGGCACAG---	Cve	TSS20161114-0571-1334_C06	TGTCATGGAATTGCTTTTTTTG---	Cve	TSS20161114-0571-1362_H11	TTTGTTT-TTCGGCTCAGAGTCGGGTT--	Pxy
TSS20161020-0571-1442_E04	TGTCATGGAATTGCTCTCTTTG--	Cve	TSS20161020-0571-1440_H05	TTTGTTT-TTCGGCTCAGAGCTGG--------	Cve	TSS20161114-0571-1334_F04	TGTCATGGAATTGCTCTCTTTG---	Cve	TSS20161114-0571-1334_C08	TTTGTTT-TTCGGCTCAGAGTCGGGTTGG	Pxy
TSS20161020-0571-1442_C07	TGTCATGGAATTGCTCTTTTTG--	Cve	TSS20161020-0571-1440_F07	TTTGTTT-TTCGGCTCAGAGCTCAG-------	Cve	TSS20161114-0571-1334_H10	TGTCATGGAATTGCTCTCTTTG---	Cve	TSS20161114-0571-1334_G04	TTTGTTT-TTCGGCTCAGAGTCGGGTT--	Pxy
TSS20161020-0571-1442_G07	TGTCATGGAATTGCTCTCTTTG--	Cve	TSS20161020-0571-1440_G07	TTTGTTT-TTCGGCTCAGAGCTGGCACG----	Cve	TSS20161114-0571-1334_D11	TGTCATGGAATTGCTCTCTTTG---	Cve	TSS20161114-0571-1334_E04	TTTGTTT-TTCGGCTCAGAAC--------	Pxy
TSS20161020-0571-1442_F07	TGTCATGGAATTGCTCTCTTTG--	Cve	TSS20161020-0571-1440_E09	TTTGTTT-TTCGGCTCAGAGCTGGCACGG---	Cve	TSS20161114-0571-1334_H02	TGTCATGGAATTGCTCTCTTTGC--	Cve	TSS20161114-0571-1334_F09	TTTGTTT-TTCGGCTCAGAGAAAGTC---	Pxy
TSS20161020-0571-1442_E07	TGTCATGGAATTGCTCTCTTTG--	Cve	TSS20161020-0571-1440_F09	TTTGTTT-TTCGGCTCAGAGCTCAG-------	Cve	TSS20161114-0571-1334_E02	TGTCATGGAATTGCTCTTTTTG---	Cve	TSS20161114-0571-1334_C09	TTTGTTCGTTCGGCTC-GAGCA-------	Cve
TSS20161020-0571-1442_D04	TGTCATGGAATTGCTCTCTTTGT-	Cve	TSS20161020-0571-1440_A09	TTTGTTT-TTCGGCTCAGAGCTGGCACG----	Cve	TSS20161114-0571-1334_A03	TGTCATGGAATTGCTTTTTTTG---	Cve	TSS20161114-0571-1334_D08	TTTGTTCGTTCGGCTC-GAGCCAAA----	Cve
TSS20161020-0571-1442_C05	TGTCATGGAATTGCTCTCTTTG--	Cve	TSS20161020-0571-1440_A07	TTTGTTT-TTCGGCTCAGAGCTGGCACG----	Cve	TSS20161114-0571-1334_H06	TGTCATGGAATTGCTCTCTTTG---	Cve	TSS20161114-0571-1334_F03	TTTGTTCGTTCGGCTC-GAGCC-------	Cve
TSS20161020-0571-1442_B05	TGTCATGGAATTGCTTTTTTTG--	Cve	TSS20161020-0571-1440_D05	TTTGTTT-TTCGGCTCAGAGCTGGCACGT---	Cve	TSS20161114-0571-1334_A09	TGTCATGGAATTGCTCTCTTTG---	Cve	TSS20161114-0571-1334_B02	TTTGTTCGTTCGGCTC-GAGC--------	Cve
TSS20161020-0571-1442_B07	TGTCATGGAATTGCTCTCTTTGT-	Cve	TSS20161020-0571-1440_H09	TTTGTTT-TTCGGCTCAGAGCTGGCACGC---	Cve	TSS20161114-0571-1334_B10	TGTCATGGAATTGCTCTCTTTG---	Cve	TSS20161114-0571-1334_E09	TTTGTTCGTTTGGCTC-GAGCG-------	Cve
TSS20161020-0571-1442_C03	TGTCATGGAATTGCTCTCTTTG--	Cve	TSS20161020-0571-1440_A05	TTTGTTT-TTCGGCTCAGAGCTCA--------	Cve	TSS20161114-0571-1334_H03	TGTCATGGAATTGCTCTCTTTG---	Cve	TSS20161114-0571-1334_C04	TTTGTTCGTTCGGCTC-GAGCTAA-----	Cve
TSS20161020-0571-1442_F04	TGTCATGGAATTGCTCTCTTTGG-	Cve	TSS20161020-0571-1440_B05	TTTGTTT-TTCGGCTCAGAGCTGGCACG----	Cve	TSS20161114-0571-1334_F03	TGTCATGGAATTGCTTTTTTTG---	Cve	TSS20161114-0571-1334_C10	TTTGTTCGTTCGGCTC-GAGCC-------	Cve
TSS20161020-0571-1442_C07	-GTCATGGAATTGCTCTCTTTGT-	Cve	TSS20161020-0571-1440_A08	TTTGTTT-TTCGGCTCAGAGCTGGCACG----	Cve	TSS20161114-0571-1334_A04	TGTCATGGAATTGCTTTTTTTG---	Cve	TSS20161114-0571-1334_F04	TTTGTTT-TTCGGCTCAGAGCTC------	Cve
TSS20161020-0571-1442_D09	TGTCATGGAATTGCTCTCTTTG--	Cve	TSS20161020-0571-1440_F05	TTTGTTT-TTCGGCTCAGAGCTCAC-------	Cve	TSS20161114-0571-1334_F02	TGTCATGGAATTGCTCTCTTTG---	Cve	TSS20161114-0571-1334_D12	TTTGTTT-TTCGGCTCAGAGCCT------	Cve
TSS20161020-0571-1442_F06	TGTCATGGAATTGCTCTCTTTG--	Cve	TSS20161020-0571-1440_D07	TTTGTTT-TTCGGCTCAGAGCTGGCACG----	Cve	TSS20161114-0571-1334_B02	TGTCATGGAATTGCTCTCTTTG---	Cve	TSS20161114-0571-1334_E08	TTTGTTT-TTCGGCTCAGAGCTCA-----	Cve
TSS20161020-0571-1442_C11	TGTCATGGAATTGCTCTCTTTG--	Cve	TSS20161020-0571-1440_C05	TTTGTTT-TTCGGCTCAGAGCTGGCGCGG---	Cve	TSS20161114-0571-1334_B03	TGTCATGGAATTGCTCTCTTTG---	Cve	TSS20161114-0571-1334_D08	TTTGTTT-TTCGGCTCAGAGCC-------	Cve
TSS20161020-0571-1442_B11	TGTCATGGAATTGCTCTCTTTG--	Cve	TSS20161020-0571-1440_F08	TTTGTTT-TTCGGCTCAGAGCTGGCGCGG---	Cve	TSS20161114-0571-1334_G03	TGTCATGGAATTGCTTTTTTTG---	Cve	TSS20161114-0571-1334_H11	TTTGTTT-TTCGGCTCAGAGCC-------	Cve
TSS20161020-0571-1442_B06	TGTCATGGAGTTGCTCTCTTTG--	Cve	TSS20161020-0571-1440_C09	TTTGTTT-TTCGGCTCAGAGCTGGCACGC---	Cve	TSS20161114-0571-1334_B04	TGTCATGGAATTGCTCTCTTTG---	Cve	TSS20161114-0571-1334_H10	TTTGTTT-TTCGGCTCAGAGCC-------	Cve
TSS20161020-0571-1442_F06	TGTCATGGAGTTGCTCTCTTTG--	Cve	TSS20161020-0571-1440_D09	TTTGTTT-TTCGGCTCAGAGCTCAG-------	Cve	TSS20161114-0571-1334_E03	TGTCATGGAATTGCTTTTTTTG---	Cve	TSS20161114-0571-1334_B09	TTTGTTT-TTCGGCTCAGAGCC-------	Cve
TSS20161020-0571-1442_D06	TGTCATGGAGTTGCTCTCTTTG--	Cve	TSS20161020-0571-1438_E04	TTTGTTCGTTCGGCTCGAGGGACC--------	Cve	TSS20161114-0571-1334_D02	TGTCATGGAATTGCTCTCTTTG---	Cve	TSS20161114-0571-1334_F12	TTTGTTT-TTCGGCTCAGAGCC-------	Cve
TSS20161020-0571-1442_C06	TGTCATGGAGTTGCTCTCTTTG--	Cve	TSS20161020-0571-1438_C08	TTTGTTCGTTCGGCTCGAGGGAC---------	Cve	TSS20161114-0571-1334_G02	TGTCATGGAATTGCTCTCTTTG---	Cve	TSS20161114-0571-1334_B05	TTTGTTT-TTCGGCTCAGAGCC-------	Cve
TSS20161020-0571-1442_A07	TGTCATGGAGTTGCTCTCTTTG--	Cve	TSS20161020-0571-1438_G08	TTTGTTCGTTCGGCTCGAGTT-----------	Cve	TSS20161114-0571-1334_A11	TGTCATGGAATTGCTTTTTTTG---	Cve	TSS20161114-0571-1334_E12	TTTGTTT-TTCGGCTCAGAGCC-------	Cve
TSS20161020-0571-1442_C09	TGTCATGGAGTTGCTCTCTTTG--	Cve	TSS20161020-0571-1438_H10	TTTGTTCGTTCGGCTCGAGTT-----------	Cve	TSS20161114-0571-1334_F09	TGTCATGGAATTGCTCTCTTTG---	Cve	TSS20161110-0571-1001_A09	TTTGTTT-TTCGGCTCAGAGCC-------	Cve
TSS20161020-0571-1442_E07	TGTCATGGAGTTGCTCTCTTTGT-	Cve	TSS20161020-0571-1438_B08	TTTGTTCGTTCGGCTCGAGGG-----------	Cve	TSS20161114-0571-1334_E12	TGTCATGGAATTGCTCTCTTTG---	Cve	TSS20161114-0571-1334_F03	TTTGTTT-TTCGGCTCAGAGCC-------	Cve
TSS20161020-0571-1442_D07	TGTCATGGAGTTGCTCTCTTTG--	Cve	TSS20161020-0571-1438_E03	TTTGTTCGTTCGGCTCGAGGACC---------	Cve	TSS20161114-0571-1334_B12	TGTCATGGAATTGCTCTCTTTG---	Cve	TSS20161114-0571-1334_B11	TTTGTTT-TTCGGCTCAGAGCTCAGAAA-	Cve
TSS20161020-0571-1442_B11	TGTCATGGAGTTGCTCTCTTTG--	Cve	TSS20161020-0571-1438_H03	TTTGTTCGTTCGGCTCGAGGAATACAAT----	Cve	TSS20161114-0571-1334_F11	TGTCATGGAATTGCTCTCTTTG---	Cve	TSS20161114-0571-1362_C11	TTTGTTT-TTCGGCTCAGAGCTCAG----	Cve
TSS20161020-0571-1442_H11	TGTCATGGAGTTGCTCTCTTTG--	Cve	TSS20161020-0571-1438_D02	TTTGTTCGTTCGGCTCGAGGC-----------	Cve	TSS20161114-0571-1334_D10	TGTCATGGAATTGCTCTCTTTG---	Cve	TSS20161114-0571-1334_C07	TTTGTTT-TTCGGCTCAGAGCTCAG----	Cve
TSS20161020-0571-1442_B10	TGTCATGGAGTTGCTCTCTTTGGG	Cve	TSS20161020-0571-1438_C04	TTTGTTCGTTCGGCTCGAGGGAC---------	Cve	TSS20161114-0571-1334_C12	TGTCATGGAATTGCTCTCTTTG---	Cve	TSS20161114-0571-1334_D03	TTTGTTCGTTCGGCTC-GAGGGACCG---	Cve
TSS20161020-0571-1442_A10	TGTCATGGAGTTGCTCTCTTTGGG	Cve	TSS20161020-0571-1438_F03	TTTGTTCGTTCGGCTCGAGTT-----------	Cve	TSS20161114-0571-1334_G09	TGTCATGGAATTGCTCTCTTTG---	Cve	TSS20161114-0571-1334_A09	TTTGTTTGTTTGGGTT-GAGGGGCCG---	Cve
TSS20161020-0571-1442_D09	TGTCATGGAGTTGCTCTCTTTGGT	Cve	TSS20161020-0571-1438_C11	TTTGTTCGTTCGGCTCGAGGGAC---------	Cve	TSS20161114-0571-1334_D12	TGTCATGGAATTGCTCTCTTTG---	Cve	TSS20161114-0571-1334_F09	TTTGTTCGTTCGGCTC-GAGGT-------	Cve
TSS20161020-0571-1442_A11	TGTCATGGAGTTGCTCTCTTTG--	Cve	TSS20161020-0571-1438_E12	TTTGTTCGTTCGGCTCGAGG------------	Cve	TSS20161114-0571-1334_E10	TGTCATGGAATTGCTCTCTTTGC--	Cve	TSS20161114-0571-1334_C08	TTTGTTCGTTCGGCTC-GAGGGACC----	Cve
TSS20161020-0571-1442_C11	TGTCATGGAGTTGCTCTCTTTG--	Cve	TSS20161020-0571-1438_G10	TTTGTTCGTTCGGCTCGAGGGACC--------	Cve	TSS20161114-0571-1334_E09	TGTCATGGAATTGCTCTCTTTGT--	Cve	TSS20161114-0571-1334_E04	TTTGTTCGTTCGGCTC-GAGGGAC-----	Cve
TSS20161020-0571-1442_D08	TGTCATGGAGTTGCTCTCTTG---	Cve	TSS20161020-0571-1438_D11	TTTGTTCGTTCGGCTCGAGGAATACAAT----	Cve	TSS20161114-0571-1334_B11	TGTCATGGAATTGCTCTCTTTG---	Cve	TSS20161114-0571-1334_D09	TTTGTTCGTTCGGGTC-GAGGGACC----	Cve
TSS20161020-0571-1442_E09	TGTCATGGAGTTGCTCTCTTTG--	Cve	TSS20161020-0571-1438_B05	TTTGTTCGTTCGGCTCGAGGAATACAATA---	Cve	TSS20161114-0571-1334_F12	TGTCATGGAATTGCTCTCTTTGG--	Cve	TSS20161114-0571-1334_H04	TTTGTTCGTTCGGCTC-GAGGGACC----	Cve
TSS20161020-0571-1442_F07	TGTCATGGAGTTGCTCTCTTG---	Cve	TSS20161020-0571-1438_E11	TTTGTTCGTTCGGCTCGAGGGAC---------	Cve	TSS20161114-0571-1334_G11	TGTCATGGAATTGCTCTCTTTG---	Cve	TSS20161114-0571-1334_A04	TTTGTTCGTTCGGCTC-GAGGGACC----	Cve
TSS20161020-0571-1442_G10	TGTCATGGAGTTGCTCTCTTTG--	Cve	TSS20161020-0571-1438_F10	TTTGTTCGTTCGGCTCGAGGGAC---------	Cve	TSS20161114-0571-1334_A10	TGTCATGGAATTGCTCTCTTTG---	Cve	TSS20161114-0571-1334_A02	TTTGTTCGTTCGGCTC-GAGGT-------	Cve
TSS20161020-0571-1442_G06	TGTCATGGAGTTGCTCTCTTTG--	Cve	TSS20161020-0571-1438_B12	TTTGTTCGTTCGGCTCGAGTT-----------	Cve	TSS20161114-0571-1334_C11	TGTCATGGAATTGCTCTCTTTG---	Cve	TSS20161114-0571-1334_C06	TTTGTTCGTTCGGCTC-GAGGG-------	Cve
TSS20161020-0571-1442_E06	TGTCATGGAGTTGCTCTCTTTG--	Cve	TSS20161020-0571-1438_G03	TTTGTTCGTTCGGCTCGAGGGTGCGGATTG--	Cve	TSS20161114-0571-1334_C07	TGTCATGGAATTGCTCTCTTTG---	Cve	TSS20161114-0571-1334_B05	TTTGTTCGTTCGGCTC-GAGG--------	Cve
TSS20161020-0571-1442_F08	TGTCATGGAGTTGCTCTCTTTG--	Cve	TSS20161020-0571-1438_A10	TTTGTTCGTTCGGCTCGAGGGACC--------	Cve	TSS20161114-0571-1334_D07	TGTCATGGAATTGCTCTTTTTG---	Cve	TSS20161114-0571-1334_D06	TTTGTTCGTTCGGCTC-GAGGC-------	Cve
TSS20161020-0571-1442_E08	TGTCATGGAGTTGCTCTCTTTG--	Cve	TSS20161020-0571-1438_B09	TTTGTTCGTTCGGCTCGAGGGACG--------	Cve	TSS20161114-0571-1334_B07	TGTCATGGAATTGCTTTTTTTG---	Cve	TSS20161114-0571-1334_C03	TTTGTTCGTTCGGCTC-GAGGGAC-----	Cve
TSS20161020-0571-1442_D10	TGTCATGGAGTTGCTCTCTTTG--	Cve	TSS20161020-0571-1438_E03	TTTGTTCGTTCGGCTCGAGGGACC--------	Cve	TSS20161114-0571-1334_C12	TGTCATGGAATTGCTCTCTTTG---	Cve	TSS20161114-0571-1334_E03	TTTGTTCGTTCGGCTC-GAGGG-------	Cve
TSS20161020-0571-1442_C06	TGTCATGGAGTTGCTCTCTTTG--	Cve	TSS20161020-0571-1438_H09	TTTGTTCGTTCGGCTCGAGGGC----------	Cve	TSS20161114-0571-1334_A09	TGTCATGGAATTGCTCTCTTTG---	Cve	TSS20161114-0571-1334_E04	TTTGTTCGTTCGGCTG-GAGGGACT----	Cve
TSS20161020-0571-1442_H07	TGTCATGGAGTTGCTCTCTTTG--	Cve	TSS20161020-0571-1438_A03	TTTGTTCGTTCGGCTCGAGGGACC--------	Cve	TSS20161114-0571-1334_F08	TGTCATGGAATTGCTTTTTTTG---	Cve	TSS20161114-0571-1334_H11	TTTGTTCGTTTGGCTC-GAGGGACCAAGG	Cve
TSS20161020-0571-1442_B02	TGTCATGGAGTTGCTCTCTTTG--	Cve	TSS20161020-0571-1438_C03	TTTGTTCGTTCGGCTCGAGTTGC---------	Cve	TSS20161114-0571-1334_E08	TGTCATGGAATTGCTCTCTTTG---	Cve	TSS20161114-0571-1334_B09	TTTGTTCGTTCGGCTC-GAGGGCC-----	Cve
TSS20161020-0571-1442_D02	TGTCATGGAGTTGCTCTCTTTG--	Cve	TSS20161020-0571-1438_G09	TTTGTTCGTTCGGCTCGAGGGACC--------	Cve	TSS20161114-0571-1334_F07	TGTCATGGAATTGCTCTCTTTG---	Cve	TSS20161114-0571-1334_B10	TTTGTTCGTTCGGCTC-GAGGC-------	Cve
TSS20161020-0571-1442_G12	TGTCATGGAGTTGCTCTCTTTG--	Cve	TSS20161020-0571-1438_B03	TTTGTTCGTTCGGCTCGAGGGACC--------	Cve	TSS20161114-0571-1334_B08	TGTCATGGAATTGCTCTCTTTG---	Cve	TSS20161114-0571-1334_H09	TTTGTTCGTTCGGCTC-GAGGGACC----	Cve
TSS20161020-0571-1442_E12	TGTCATGGAGTTGCTCTCTTTG--	Cve	TSS20161020-0571-1438_F02	TTTGTTCGTTCGGCTCGAGGGAC---------	Cve	TSS20161110-0571-1001_C08	TGTCATGGAGTTGCTCTCTTTG---	Cve	TSS20161114-0571-1334_H03	TTTGTTCGTTCGGCTC-GAGGGATC----	Cve
TSS20161020-0571-1442_F12	TGTCATGGAGTTGCTCTCTTTG--	Cve	TSS20161020-0571-1438_D04	TTTGTTCGTTCGGCTCGAGG------------	Cve	TSS20161110-0571-1001_A05	TGTCATGGAGTTGCTCTCTTTG---	Cve	TSS20161114-0571-1334_H04	TTTGTTCGTTCGGCTC-GAGGGAAC----	Cve
TSS20161020-0571-1442_G09	TGTCATGGAGTTGCTCTCTTTG--	Cve	TSS20161020-0571-1438_H02	TTTGTTCGTTCGGCTCGAGTG-----------	Cve	TSS20161110-0571-1001_B08	TGTCATGGAGTTGCTCTCTTTG---	Cve	TSS20161114-0571-1334_A04	TTTGTTCGTTCGGCTC-GAGGGACC----	Cve
TSS20161020-0571-1442_E02	TGTCATGGAGTTGCTCTCTTTG--	Cve	TSS20161020-0571-1438_B03	TTTGTTCGTTCGGCTCGAGGGACC--------	Cve	TSS20161110-0571-1001_C08	TGTCATGGAGTTGCTCTCTTTG---	Cve	TSS20161114-0571-1334_G05	TTTGTTCGTTCGGCTC-GAGGG-------	Cve
TSS20161020-0571-1442_G02	TGTCATGGAGTTGCTCTCTTTGC-	Cve	TSS20161020-0571-1438_C02	TTTGTTCGTTCGGCTCGAGG------------	Cve	TSS20161110-0571-1001_F10	TGTCATGGAGTTGCTCTCTTTG---	Cve	TSS20161114-0571-1334_E06	TTTGTTCGTTCGGCTC-GAGGGACC----	Cve
TSS20161020-0571-1442_H02	TGTCATGGAGTTGCTCTCTTTGT-	Cve				TSS20161110-0571-1001_F11	TGTCATGGAGTTGCTCTCTTTG---	Cve	TSS20161110-0571-1001_F03	TTTGTTCGTTCGGCTC-GAGGGACC----	Cve
						TSS20161110-0571-1001_C11	TGTCATGGAGTTGCTCTCTTTG---	Cve	TSS20161114-0571-1334_D05	TTTGTTCGTTCGGCTC-GAGGGACT----	Cve
						TSS20161110-0571-1001_A10	TGTCATGGAGTTGCTCTCTTTG---	Cve	TSS20161114-0571-1334_G06	TTTGTTCGTTCGGCTC-GAGGTACCA---	Cve
						TSS20161110-0571-1001_B10	TGTCATGGAGTTGCTTTTTTTG---	Cve	TSS20161114-0571-1334_C05	TTTGTTCGTTCGGCTC-GAGGGACCAA--	Cve
						TSS20161110-0571-1001_H08	TGTCATGGAGTTGTTTTCTTTG---	Cve	TSS20161114-0571-1334_H05	TTTGTTCGTTCGGCTC-GAGGGACCATA-	Cve
						TSS20161110-0571-1001_H09	TGTCATGGAGTTGCTTTCTTTG---	Cve	TSS20161110-0571-1001_D03	TTTGTTCGTTCGGCTC-GAGGGACT----	Cve
						TSS20161110-0571-1001_G09	TGTCATGGAGTTGCTCTCTTTGT--	Cve	TSS20161110-0571-1001_C03	TTTGTTCGTTCGGCTC-GAGGGACAA---	Cve
						TSS20161110-0571-1001_F08	TGTCATGGAGTTGCTCTCTTTG---	Cve	TSS20161114-0571-1334_A05	TTTGTTCGTTCGGCTC-GAGGGACCA---	Cve
						TSS20161110-0571-1001_E08	TGTCATGGAGTTGCTCTCTTTG---	Cve	TSS20161114-0571-1362_A09	TTTGTTCGTTCGGCTC-GAGGGAC-----	Cve
						TSS20161110-0571-1001_F09	TGTCATGGAGTTGCTCTCTTTG---	Cve	TSS20161114-0571-1362_D09	TTTGTTCGTTCGGCTC-GAGGGACT----	Cve
						TSS20161110-0571-1001_A07	TGTCATGGAGTTGCTCTCTTTGG--	Cve	TSS20161114-0571-1334_E05	TTTGTTCGTTCGGCTC-GAGGGACA----	Cve
						TSS20161110-0571-1001_D12	TGTCATGGAGTTGCTCTCTTTG---	Cve	TSS20161114-0571-1334_H08	TTTGTTCGTTCGGCTC-GAGGGATGA---	Cve
						TSS20161110-0571-1001_E03	TGTCATGGAGTTGCTCTCTTTG---	Cve	TSS20161114-0571-1334_F08	TTTGTTCGTTCGGCTC-GAGGGACCAAAG	Cve
						TSS20161110-0571-1001_D03	TGTCAAGGAGTTGCTGTCTTTGAAT	Cve	TSS20161110-0571-1001_C09	TTTGTTT-TTCGGCTCAGAGGTCAG----	Cve
						TSS20161110-0571-1001_B07	TGTCATGGAGTTGCTCTCTTTG---	Cve
						TSS20161110-0571-1001_B03	TGTCATGGAGTTGCTCTCTTTGT--	Cve
						TSS20161110-0571-1001_G05	TGTCATGGAGTTGCTCTCTTTG---	Cve
						TSS20161110-0571-1001_B05	TGTCATGGAGTTGCTCTCTTTGC--	Cve
						TSS20161110-0571-1001_D03	TGTCATGGAGTTGCTCTCTTTG---	Cve
						TSS20161110-0571-1001_E04	TGTCATGGAGTTGCTCTCTTTG---	Cve
						TSS20161110-0571-1001_B02	TGTCATGGAGTTGCTCTCTTTG---	Cve
						TSS20161110-0571-1001_B02	TGTCATGGAGTTGCTCTCTTTG---	Cve
						TSS20161110-0571-1001_E02	TGTCATGGAGTTGCTCTCTTTG---	Cve
						TSS20161110-0571-1001_D02	TGTCATGGAGTTGCTCTCTTTG---	Cve
						TSS20161110-0571-1001_H04	TGTCATGGAGTTGCTCTCTTTG---	Cve
						TSS20161110-0571-1001_H02	TGTCATGGAGTTGCTCTCTTTG---	Cve
						TSS20161110-0571-1001_C04	TGTCATGGAGTTGCTCTCTTTG---	Cve
						TSS20161110-0571-1001_F02	TGTCATGGAGTTGCTTTCTTTG---	Cve
						TSS20161110-0571-1001_C06	TGTCATGGAGTTGCTCTCTTTG---	Cve
						TSS20161110-0571-1001_E04	TGTCATGGAGTTGCTCTCTTTG---	Cve
						TSS20161110-0571-1001_A04	TGTCATGGAGTTGCTCTCTTTG---	Cve
						TSS20161110-0571-1001_B04	TGTCATGGAGTTGCTTTTTTTG---	Cve
						TSS20161110-0571-1001_A02	TGTCATGGAGTTGCTCTTTTTG---	Cve
						TSS20161110-0571-1001_G04	TGTCATGGAGTTGCTCTCTTTG---	Cve
						TSS20161110-0571-1001_C03	TGTCATGGAGTTGCTCTCTTTG---	Cve
						TSS20161110-0571-1001_E06	TGTCATGGAGTTGCTCTCTTTG---	Cve
						TSS20161110-0571-1001_H04	TGTCATGGAGTTGCTCTTTTTG---	Cve
						TSS20161110-0571-1001_G03	TGTCATGGAGTTGCTCTCTTTG---	Cve
						TSS20161110-0571-1001_A04	TGTCATGGAGTTGCTCTCTTTG---	Cve
						TSS20161110-0571-1001_B12	TGTCATGGAGTTGCTCTCTTTG---	Cve
						TSS20161110-0571-1001_F05	TGTCATGGAGTTGCTCTCTTTG---	Cve
						TSS20161110-0571-1001_C07	TGTCATGGAGTTGCTTTTTTTG---	Cve
						TSS20161110-0571-1001_C09	TGTCATGGAGTTGCTCTCTTTGTG-	Cve
						TSS20161110-0571-1001_D05	TGTCATGGAGTTGCTTTTTTTG---	Cve
						TSS20161110-0571-1001_A09	TGTCATGGAGTTGCTCTCTTTG---	Cve
						TSS20161110-0571-1001_E09	TGTCATGGAGTTGCTCTCTTTG---	Cve
						TSS20161110-0571-1001_C10	TGTCATGGAGTTGCTTTCTTTG---	Cve
						TSS20161110-0571-1001_E11	TGTCATGGAGTTGCTCTCTTTG---	Cve
						TSS20161110-0571-1001_D08	TGTCATGGAGTTGCTCTTTTTGA--	Cve
						TSS20161110-0571-1001_C08	TGTCATGGAGTTGCTCTCTTTGGT-	Cve
						TSS20161110-0571-1001_H10	TGTCATGGAGTTGCTCTCTTTGTA-	Cve
						TSS20161110-0571-1001_B08	TGTCATGGAGTTGCTTTTTTTGA--	Cve
						TSS20161110-0571-1001_B08	TGTCATGGAGTTGCTTTTTTTG---	Cve
						TSS20161110-0571-1001_A08	TGTCATGGAGTTGCTCTCTTTG---	Cve
						TSS20161110-0571-1001_A11	TGTCATGGAGTTGCTCTCTTTG---	Cve
						TSS20161110-0571-1001_E08	TGTCATGGAGTTGCTTTCTTTG---	Cve
						TSS20161110-0571-1001_D05	TGTCATGGAGTTGCTCTCTTTG---	Cve
						TSS20161110-0571-1001_H11	TGTCATGGAGTTGCTCTCTTTG---	Cve
						TSS20161110-0571-1001_B05	TGTCATGGAGTTGCTTTTTTTGA--	Cve
						TSS20161110-0571-1001_H08	TGTCATGGAGTTGCTCTCTTTGAAT	Cve
