# Supplementary material for: Parasitic insect-derived miRNAs modulate host development
Source: Nat Commun. 2018 Jun 7;9:2205. doi: 10.1038/s41467-018-04504-1 (PMC5992160; doi:10.1038/s41467-018-04504-1)
Supplement: Supplementary file 5 — Supplementary Data 2 [file 41467_2018_4504_MOESM5_ESM.xlsx]

## Sheet: Supplementary Data 2
							Supplementary Data 2. Target prediction of selected miRNAs
							S1: Target prediction of the most abundant miRNAs in teratocytes
							S2: Target prediction of CvBv-derived miRNAs

## Sheet: S1
S1: Target prediction of the most abundant miRNAs in teratocytes
miRNA			Acession number	Software 1	Software 2	Software 3	Px_gene_anno	Gene_pfam_domain
Cve-miR-9-5p-1			KJ466144.1	mirnada	RNAhybrid	targetscan	Plutella xylostella achaete-scute-like protein ASE (ASE) mRNA, complete cds	HLH
Cve-miR-9-5p-1			HQ327310.1	mirnada	RNAhybrid		Plutella xylostella arginine kinase mRNA, complete cds	ATP-gua_Ptrans
Cve-miR-9-3p-1			AB282644.1		RNAhybrid	targetscan	Plutella xylostella pxPAP 3 mRNA for pxProphenoloxidase-activating proteinase 3, complete cds	Trypsin
Cve-miR-9-5p-1			FJ613480.1	mirnada	RNAhybrid		Plutella xylostella chitinase (Cht1) mRNA, complete cds	SP_C-Propep
Cve-miR-281-3p			NM_001309131.1		RNAhybrid	targetscan	Plutella xylostella stromal cell-derived factor 2-like (LOC105392818), mRNA	MIR
Cve-miR-281-3p			JN796249.1		RNAhybrid	targetscan	Pxylostella ecdysone receptor mRNA, 3' UTR	MIR
Cve-miR-375-3p			EF569598.1		RNAhybrid	targetscan	Plutella xylostella cadherin-like protein (BtR) mRNA, complete sequence	Cadherin
Cve-miR-375-3p			FJ613480.1		RNAhybrid	targetscan	Plutella xylostella chitinase (Cht1) mRNA, complete cds	SP_C-Propep
Cve-miR-750-3p			GU199189.1		RNAhybrid	targetscan	Plutella xylostella prophenoloxidase subunit 1 mRNA, complete cds	Hemocyanin_C
Cve-miR-750-3p			KF365914.1		RNAhybrid	targetscan	Plutella xylostella caspase-5 mRNA, complete cds	Peptidase_C14
Cve-miR-750-3p			KF030680.1		RNAhybrid	targetscan	Plutella xylostella caspase 9-like protein a mRNA, complete cds	Peptidase_C14
Cve-miR-7929-3p			JF798683.1	mirnada	RNAhybrid		Plutella xylostella caspase 1b mRNA, complete cds	Peptidase_C14
Cve-miR-3791-3p			EF569598.1	mirnada	RNAhybrid	targetscan	Plutella xylostella cadherin-like protein (BtR) mRNA, complete sequence	Cadherin
Cve-miR-3791-3p			HM370511.1		RNAhybrid	targetscan	Plutella xylostella clone 3 heat shock protein 70 mRNA, complete cds	NAD-GH
Cve-miR-8-3p			NM1309141.1		RNAhybrid	targetscan	Plutella xylostella phosphoserine phosphatase (LOC105390027), mRNA	Hydrolase
Cve-miR-8-5p			GU207835.1	mirnada	RNAhybrid		Plutella xylostella strain Geneva 88 nicotinic acetylcholine receptor alpha 6 isoform 1 (Px00004) mRNA, complete cds, alternatively spliced	Mito_fiss_reg
Cve-miR-8-5p			GU207836.1	mirnada	RNAhybrid		Plutella xylostella strain BCS3-Pearl nicotinic acetylcholine receptor alpha 6 isoform XVII (Px00004) mRNA, complete cds, alternatively spliced	Mito_fiss_reg
Cve-miR-8-3p			AB282639.1		RNAhybrid	targetscan	Plutella xylostella pxPsph mRNA for pxPhosphoserine phosphatase, complete cds	Hydrolase
Cve-miR-184-3p			JQ710735.1	mirnada		targetscan	Plutella xylostella IMD-like protein (imd) mRNA, complete cds	Death
Cve-miR-184-3p			HM212645.1		RNAhybrid	targetscan	Plutella xylostella heat shock protein 70 (hsp70) mRNA, complete cds	NAD-GH
Cve-miR-275-5p-2			NM1309156.1	mirnada	RNAhybrid	targetscan	Plutella xylostella plasminogen activator inhibitor 1-like (LOC105393397), mRNA	Serpin
Cve-miR-275-5p-2			FJ613480.1	mirnada	RNAhybrid	targetscan	Plutella xylostella chitinase (Cht1) mRNA, complete cds	SP_C-Propep
Cve-miR-275-5p-2			KJ127528.1	mirnada	RNAhybrid	targetscan	Plutella xylostella serpin-13 mRNA, complete cds	Serpin
Cve-miR-275-5p-2			NM1309147.1	mirnada	RNAhybrid	targetscan	Plutella xylostella endochitinase (LOC105389028), mRNA	SP_C-Propep
Cve-miR-275-5p-2			AB096739.1	mirnada	RNAhybrid	targetscan	Plutella xylostella mRNA for cytochrome P450, complete cds	Gmx_para_CXXCG
Cve-miR-275-5p-2			EF569598.1		RNAhybrid	targetscan	Plutella xylostella cadherin-like protein (BtR) mRNA, complete sequence	Cadherin
Cve-miR-275-5p-2			NM1309104.1		RNAhybrid	targetscan	Plutella xylostella serine/threonine-protein phosphatase alpha-2 isoform (LOC105381736), mRNA	Metallophos
Cve-miR-275-5p-2			EF186791.1		RNAhybrid	targetscan	Plutella xylostella chemosensory protein CSP1 mRNA, complete cds	OS-D
Cve-miR-275-5p-2			KJ783491.1	mirnada		targetscan	Plutella xylostella neuropeptide-like peptide mRNA, partial cds	#N/A
Cve-miR-275-5p-2			X97878.1	mirnada	RNAhybrid		Plutella xylostella RNA for aminopeptidase N isoform	Peptidase_M1
Cve-miR-275-5p-2			KP260785.1		RNAhybrid	targetscan	Plutella xylostella strain DBM1Ac-S ABC transporter subfamily H member 1 (ABCH1) mRNA, complete cds	ABC2_membrane
Cve-miR-275-5p-2			NM1305499.1		RNAhybrid	targetscan	Plutella xylostella ejaculatory bulb-specific protein 3-like (LOC105398102), mRNA	OS-D
Cve-miR-275-5p-2			KF255598.1		RNAhybrid	targetscan	Plutella xylostella protein phosphatase 1 mRNA, complete cds	Metallophos
Cve-miR-3405-3p			JQ710735.1	mirnada	RNAhybrid	targetscan	Plutella xylostella IMD-like protein (imd) mRNA, complete cds	Death
Cve-miR-3405-3p			KF836091.1		RNAhybrid	targetscan	Plutella xylostella apoptosis regulator buffy mRNA, partial cds	Bcl-2
Cve-miR-2943-5p			KF255600.1		RNAhybrid	targetscan	Plutella xylostella protein phosphatase 4 mRNA, complete cds	Metallophos
Cve-miR-2943-5p			JN383802.1		RNAhybrid	targetscan	Plutella xylostella strain Geneva88 putative UDP-glucose glycoprotein:glucosyltransferase mRNA, partial cds	#N/A
Cve-miR-2943-5p			NM1309140.1	mirnada		targetscan	Plutella xylostella serine/threonine-protein phosphatase 2B catalytic subunit 2-like (LOC105384905), mRNA	Metallophos
Cve-miR-2943-5p			GU207836.1		RNAhybrid	targetscan	Plutella xylostella strain BCS3-Pearl nicotinic acetylcholine receptor alpha 6 isoform XVII (Px00004) mRNA, complete cds, alternatively spliced	Mito_fiss_reg
Cve-miR-2943-5p			KF425265.1	mirnada		targetscan	Plutella xylostella calcineurin A subunit mRNA, complete cds	Metallophos
Cve-miR-2943-5p			GU207835.1		RNAhybrid	targetscan	Plutella xylostella strain Geneva 88 nicotinic acetylcholine receptor alpha 6 isoform 1 (Px00004) mRNA, complete cds, alternatively spliced	Mito_fiss_reg
Cve-miR-2944-3p-4			NM1309141.1	mirnada	RNAhybrid	targetscan	Plutella xylostella phosphoserine phosphatase (LOC105390027), mRNA	Hydrolase
Cve-miR-2944-3p-4			AB282639.1	mirnada	RNAhybrid	targetscan	Plutella xylostella pxPsph mRNA for pxPhosphoserine phosphatase, complete cds	Hydrolase
Cve-miR-14-3p			NM1305475.1		RNAhybrid	targetscan	Plutella xylostella nuclear cap-binding protein subunit 2 (LOC105388552), mRNA	RRM_1
Cve-miR-14-3p			NM1309062.1	mirnada		targetscan	Plutella xylostella ejaculatory bulb-specific protein 3-like (LOC105393171), mRNA	OS-D
Cve-miR-14-3p			EF417852.1		RNAhybrid	targetscan	Plutella xylostella ecdysteroid receptor mRNA, complete cds	zf-C4
Cve-miR-14-3p			GU199189.1		RNAhybrid	targetscan	Plutella xylostella prophenoloxidase subunit 1 mRNA, complete cds	Hemocyanin_C
Cve-miR-14-3p			JN796249.1		RNAhybrid	targetscan	Pxylostella ecdysone receptor mRNA, 3' UTR	#N/A
Cve-miR-14-3p			KP219763.1		RNAhybrid	targetscan	Plutella xylostella ATP-binding cassette sub-family A ABCA2 (ABCA2) mRNA, complete cds	ABC_tran
Cve-miR-14-3p			AB180452.1	mirnada		targetscan	Plutella xylostella mRNA for sensory appendage protein 3-like protein, complete cds	OS-D
Cve-miR-14-3p			JN383803.1		RNAhybrid	targetscan	Plutella xylostella strain Geneva88 putative nuclear cap-binding protein subunit 2 mRNA, complete cds	RRM_1
Cve-miR-317-3p			GEYN01000004.1	mirnada	RNAhybrid	targetscan	TSA: Plutella xylostella 000496 mRNA sequence	#N/A
Cve-miR-317-3p			GU060304.1	0	RNAhybrid	targetscan	Plutella xylostella nicotinic acetylcholine receptor alpha 6 (nAChR alpha 6) mRNA, partial cds, alternatively spliced	Neur_chan_memb
Cve-miR-317-3p			GU060294.1	0	RNAhybrid	targetscan	Plutella xylostella nicotinic acetylcholine receptor alpha 6 isoform I mRNA, partial cds, alternatively spliced	Neur_chan_LBD
Cve-miR-317-3p			GU060302.1	0	RNAhybrid	targetscan	Plutella xylostella nicotinic acetylcholine receptor alpha 6 (nAChR alpha 6) mRNA, partial cds, alternatively spliced	Neur_chan_memb
Cve-miR-317-3p			GU060303.1	0	RNAhybrid	targetscan	Plutella xylostella nicotinic acetylcholine receptor alpha 6 (nAChR alpha 6) mRNA, partial cds, alternatively spliced	Neur_chan_memb
Cve-miR-317-3p			KF561252.1		RNAhybrid	targetscan	Plutella xylostella Sid-1-like protein (sid-1) mRNA, partial cds	Ku_PK_bind
Cve-miR-317-3p			GU207836.1		RNAhybrid	targetscan	Plutella xylostella strain BCS3-Pearl nicotinic acetylcholine receptor alpha 6 isoform XVII (Px00004) mRNA, complete cds, alternatively spliced	Neur_chan_LBD
Cve-miR-317-3p			HM370511.1		RNAhybrid	targetscan	Plutella xylostella clone 3 heat shock protein 70 mRNA, complete cds	NAD-GH
Cve-miR-317-3p			NM1305894.1		RNAhybrid	targetscan	Plutella xylostella neuronal membrane glycoprotein M6-b (LOC105388558), mRNA	Myelin_PLP
Cve-miR-317-3p			GU060305.1		RNAhybrid	targetscan	Plutella xylostella nicotinic acetylcholine receptor alpha 6 (nAChR alpha 6) mRNA, partial cds, alternatively spliced	Neur_chan_memb
Cve-miR-317-3p			JN383805.1		RNAhybrid	targetscan	Plutella xylostella strain Geneva88 putative myelin proteolipid mRNA, complete cds	Myelin_PLP
Cve-miR-3791-3p			EF569598.1	mirnada	RNAhybrid	targetscan	Plutella xylostella cadherin-like protein (BtR) mRNA, complete sequence	Cadherin
Cve-miR-3791-3p			HM370511.1		RNAhybrid	targetscan	Plutella xylostella clone 3 heat shock protein 70 mRNA, complete cds	NAD-GH
Cve-miR-2945-3p-1			KF255600.1	mirnada	RNAhybrid		Plutella xylostella protein phosphatase 4 mRNA, complete cds	Metallophos
Cve-miR-34-5p			JQ417267.1	mirnada	RNAhybrid	targetscan	Plutella xylostella chitinase (Cht3) mRNA, complete cds	Glyco_hydro_18
Cve-miR-34-5p			AB271784.1	mirnada	RNAhybrid	targetscan	Plutella xylostella CHS1 mRNA for chitin synthase 1, complete cds	Chitin_synth_2
Cve-miR-34-5p			JQ417266.1	mirnada	RNAhybrid	targetscan	Plutella xylostella Cht3-like chitinase (Cht3-like) mRNA, complete cds	Glyco_hydro_18
Cve-miR-34-5p			NM1309104.1	mirnada	RNAhybrid	targetscan	Plutella xylostella serine/threonine-protein phosphatase alpha-2 isoform (LOC105381736), mRNA	Metallophos
Cve-miR-34-5p			KF255598.1	mirnada	RNAhybrid	targetscan	Plutella xylostella protein phosphatase 1 mRNA, complete cds	Metallophos
Cve-miR-34-5p			JN796249.1	mirnada	RNAhybrid	targetscan	Pxylostella ecdysone receptor mRNA, 3' UTR	#N/A
Cve-miR-34-5p			NM1309107.1	mirnada	RNAhybrid	targetscan	Plutella xylostella probable chitinase 3 (LOC105385326), mRNA	Glyco_hydro_18
Cve-miR-34-5p			KF030680.1	mirnada	RNAhybrid	targetscan	Plutella xylostella caspase 9-like protein a mRNA, complete cds	Peptidase_C14
Cve-miR-34-5p			NM1309139.1	mirnada	RNAhybrid	targetscan	Plutella xylostella uncharacterized LOC105380296 (LOC105380296), mRNA	Chitin_synth_2
Cve-miR-34-5p			KF030681.1	mirnada	RNAhybrid	targetscan	Plutella xylostella caspase 9-like protein b mRNA, complete cds	CARD
Cve-miR-34-5p			JQ417265.1	mirnada	RNAhybrid	targetscan	Plutella xylostella chitinase (Cht2) mRNA, complete cds	Glyco_hydro_18
Cve-miR-34-5p			AB541016.1		RNAhybrid	targetscan	Plutella xylostella PxGSTd mRNA for glutathione S-transferase delta, complete cds	GST_N_3
Cve-miR-34-5p			KF255600.1	mirnada		targetscan	Plutella xylostella protein phosphatase 4 mRNA, complete cds	Metallophos
Cve-miR-34-5p			JI625776.1	mirnada	RNAhybrid		TSA: Plutella xylostella isotig00143.Plxy mRNA sequence	Trypsin
Cve-miR-34-5p			AB282644.1		RNAhybrid	targetscan	Plutella xylostella pxPAP 3 mRNA for pxProphenoloxidase-activating proteinase 3, complete cds	Trypsin
Cve-miR-34-5p			JF798683.1		RNAhybrid	targetscan	Plutella xylostella caspase 1b mRNA, complete cds	Peptidase_C14
Cve-miR-34-5p			AB180455.1		RNAhybrid	targetscan	Plutella xylostella mRNA for Ribosomal protein S27A, complete cds	ubiquitin
Cve-miR-34-5p			GU207835.1	mirnada	RNAhybrid		Plutella xylostella strain Geneva 88 nicotinic acetylcholine receptor alpha 6 isoform 1 (Px00004) mRNA, complete cds, alternatively spliced	Mito_fiss_reg
Cve-miR-34-5p			JI626031.1	mirnada	RNAhybrid		TSA: Plutella xylostella isotig00468.Plxy mRNA sequence	DUF1179
Cve-miR-34-5p			KM215268.1		RNAhybrid	targetscan	Plutella xylostella heat shock protein 70 mRNA, complete cds	HSP70
Cve-miR-34-5p			EF569598.1	mirnada	RNAhybrid		Plutella xylostella cadherin-like protein (BtR) mRNA, complete sequence	Cadherin
Cve-miR-34-5p			FJ613480.1	mirnada	RNAhybrid		Plutella xylostella chitinase (Cht1) mRNA, complete cds	Glyco_hydro_18
Cve-miR-34-5p			JL943847.1	mirnada	RNAhybrid		TSA: Plutella xylostella Locus5577.Plxylarvae mRNA sequence	Glyco_hydro_18
Cve-miR-34-5p			GU207836.1	mirnada	RNAhybrid		Plutella xylostella strain BCS3-Pearl nicotinic acetylcholine receptor alpha 6 isoform XVII (Px00004) mRNA, complete cds, alternatively spliced	Mito_fiss_reg
Cve-miR-34-5p			KF561252.1	mirnada	RNAhybrid		Plutella xylostella Sid-1-like protein (sid-1) mRNA, partial cds	Ku_PK_bind
Cve-miR-34-5p			NM1309147.1	mirnada	RNAhybrid		Plutella xylostella endochitinase (LOC105389028), mRNA	Glyco_hydro_18
Cve-miR-283-5p			JQ417267.1		RNAhybrid	targetscan	Plutella xylostella chitinase (Cht3) mRNA, complete cds	Glyco_hydro_18
Cve-miR-283-5p			KF255600.1		RNAhybrid	targetscan	Plutella xylostella protein phosphatase 4 mRNA, complete cds	Metallophos
Cve-miR-283-5p			JL943849.1	mirnada		targetscan	TSA: Plutella xylostella Locus5917.Plxylarvae mRNA sequence	Biopterin_H
Cve-miR-1175-3p			JQ085429.1	mirnada	RNAhybrid	targetscan	Plutella xylostella ace-1(S) mRNA, complete cds	COesterase
Cve-miR-1175-3p			NM1305541.1	mirnada	RNAhybrid	targetscan	Plutella xylostella acetylcholinesterase-like (LOC105386751), mRNA	COesterase
Cve-miR-1175-3p			KF030680.1		RNAhybrid	targetscan	Plutella xylostella caspase 9-like protein a mRNA, complete cds	Peptidase_C14
Cve-miR-1175-3p			KF365914.1		RNAhybrid	targetscan	Plutella xylostella caspase-5 mRNA, complete cds	Peptidase_C14
Cve-miR-2944-3p-5			KF960046.1	mirnada		targetscan	Plutella xylostella dorsal mRNA, complete cds	RHD_DNA_bind
Cve-miR-2944-3p-5			GU213041.1	mirnada	RNAhybrid		Plutella xylostella clone APN3R midgut target receptor (APN3) mRNA, partial cds	#N/A
Cve-miR-2944-3p-5			GU213042.1	mirnada	RNAhybrid		Plutella xylostella clone APN3S midgut target receptor (APN3) mRNA, partial cds	#N/A
Cve-miR-2944-3p-1			JL943824.1	mirnada	RNAhybrid	targetscan	TSA: Plutella xylostella Locus4357.Plxylarvae mRNA sequence	Chitin_bind_4
Cve-miR-2944-3p-1			NM1309140.1	mirnada	RNAhybrid	targetscan	Plutella xylostella serine/threonine-protein phosphatase 2B catalytic subunit 2-like (LOC105384905), mRNA	Metallophos
Cve-miR-2944-3p-1			KF255600.1	mirnada	RNAhybrid	targetscan	Plutella xylostella protein phosphatase 4 mRNA, complete cds	Metallophos
Cve-miR-2944-3p-1			AB282639.1	mirnada	RNAhybrid	targetscan	Plutella xylostella pxPsph mRNA for pxPhosphoserine phosphatase, complete cds	Hydrolase
Cve-miR-2944-3p-1			KF425265.1	mirnada	RNAhybrid	targetscan	Plutella xylostella calcineurin A subunit mRNA, complete cds	Metallophos
Cve-miR-2944-3p-1			NM1309141.1	mirnada	RNAhybrid	targetscan	Plutella xylostella phosphoserine phosphatase (LOC105390027), mRNA	Hydrolase
Cve-miR-2944-3p-1			JQ710735.1		RNAhybrid	targetscan	Plutella xylostella IMD-like protein (imd) mRNA, complete cds	Death
Cve-miR-2944-3p-1			HM370509.1		RNAhybrid	targetscan	Plutella xylostella clone 1 heat shock protein 70 mRNA, complete cds	HSP70
Cve-miR-2944-3p-1			KM215270.1		RNAhybrid	targetscan	Plutella xylostella extracellular copper/zinc superoxide dismutase mRNA, complete cds	Sod_Cu
Cve-miR-2944-3p-1			NM1309142.1		RNAhybrid	targetscan	Plutella xylostella leukocyte elastase inhibitor-like (LOC105390551), mRNA	Serpin
Cve-miR-2944-3p-1			HM370511.1		RNAhybrid	targetscan	Plutella xylostella clone 3 heat shock protein 70 mRNA, complete cds	HSP70
Cve-miR-2944-3p-1			HQ889775.1		RNAhybrid	targetscan	Plutella xylostella chitin-binding protein mRNA, complete cds	Chitin_bind_4
Cve-miR-2944-3p-1			KJ783491.1		RNAhybrid	targetscan	Plutella xylostella neuropeptide-like peptide mRNA, partial cds	#N/A
Cve-miR-2944-3p-1			KC686693.1		RNAhybrid	targetscan	Plutella xylostella serpin 4 mRNA, complete cds	Serpin
Cve-miR-2944-3p-1			KP219763.1		RNAhybrid	targetscan	Plutella xylostella ATP-binding cassette sub-family A ABCA2 (ABCA2) mRNA, complete cds	ABC_tran
Cve-miR-2944-3p-1			KJ127528.1	mirnada	RNAhybrid	0	Plutella xylostella serpin-13 mRNA, complete cds	Serpin
Cve-miR-2944-3p-1			JN796249.1		RNAhybrid	targetscan	Pxylostella ecdysone receptor mRNA, 3' UTR	#N/A
Cve-miR-2944-3p-1			KJ466144.1		RNAhybrid	targetscan	Plutella xylostella achaete-scute-like protein ASE (ASE) mRNA, complete cds	HLH
Cve-miR-2944-3p-1			NM1309156.1	mirnada	RNAhybrid	0	Plutella xylostella plasminogen activator inhibitor 1-like (LOC105393397), mRNA	Serpin
Cve-miR-2944-3p-1			HM212645.1		RNAhybrid	targetscan	Plutella xylostella heat shock protein 70 (hsp70) mRNA, complete cds	HSP70
Cve-miR-2944-3p-1			HM370510.1		RNAhybrid	targetscan	Plutella xylostella clone 2 heat shock protein 70 mRNA, complete cds	HSP70
Cve-miR-2944-3p-2			KF255600.1	mirnada	RNAhybrid	targetscan	Plutella xylostella protein phosphatase 4 mRNA, complete cds	Metallophos
Cve-miR-2944-3p-2			NM1309141.1	mirnada	RNAhybrid	targetscan	Plutella xylostella phosphoserine phosphatase (LOC105390027), mRNA	Hydrolase
Cve-miR-2944-3p-2			NM1309140.1	mirnada	RNAhybrid	targetscan	Plutella xylostella serine/threonine-protein phosphatase 2B catalytic subunit 2-like (LOC105384905), mRNA	Metallophos
Cve-miR-2944-3p-2			AB282639.1	mirnada	RNAhybrid	targetscan	Plutella xylostella pxPsph mRNA for pxPhosphoserine phosphatase, complete cds	Hydrolase
Cve-miR-2944-3p-2			KF425265.1	mirnada	RNAhybrid	targetscan	Plutella xylostella calcineurin A subunit mRNA, complete cds	Metallophos
Cve-miR-2944-3p-2			JL943824.1	mirnada	RNAhybrid	targetscan	TSA: Plutella xylostella Locus4357.Plxylarvae mRNA sequence	Chitin_bind_4
Cve-miR-2944-3p-2			HM370509.1		RNAhybrid	targetscan	Plutella xylostella clone 1 heat shock protein 70 mRNA, complete cds	HSP70
Cve-miR-2944-3p-2			JQ710735.1		RNAhybrid	targetscan	Plutella xylostella IMD-like protein (imd) mRNA, complete cds	Death
Cve-miR-2944-3p-2			KJ466144.1		RNAhybrid	targetscan	Plutella xylostella achaete-scute-like protein ASE (ASE) mRNA, complete cds	HLH
Cve-miR-2944-3p-2			KJ783491.1		RNAhybrid	targetscan	Plutella xylostella neuropeptide-like peptide mRNA, partial cds	#N/A
Cve-miR-2944-3p-2			HM370511.1		RNAhybrid	targetscan	Plutella xylostella clone 3 heat shock protein 70 mRNA, complete cds	HSP70
Cve-miR-2944-3p-2			HQ889775.1		RNAhybrid	targetscan	Plutella xylostella chitin-binding protein mRNA, complete cds	Chitin_bind_4
Cve-miR-2944-3p-2			KP219763.1		RNAhybrid	targetscan	Plutella xylostella ATP-binding cassette sub-family A ABCA2 (ABCA2) mRNA, complete cds	ABC_tran
Cve-miR-2944-3p-2			JN796249.1		RNAhybrid	targetscan	Pxylostella ecdysone receptor mRNA, 3' UTR	#N/A
Cve-miR-2944-3p-2			KM215270.1		RNAhybrid	targetscan	Plutella xylostella extracellular copper/zinc superoxide dismutase mRNA, complete cds	Sod_Cu
Cve-miR-2944-3p-2			NM1309156.1	mirnada	RNAhybrid		Plutella xylostella plasminogen activator inhibitor 1-like (LOC105393397), mRNA	Serpin
Cve-miR-2944-3p-2			KJ127528.1	mirnada	RNAhybrid		Plutella xylostella serpin-13 mRNA, complete cds	Serpin
Cve-miR-2944-3p-2			KC686693.1		RNAhybrid	targetscan	Plutella xylostella serpin 4 mRNA, complete cds	Serpin
Cve-miR-2944-3p-2			HM212645.1		RNAhybrid	targetscan	Plutella xylostella heat shock protein 70 (hsp70) mRNA, complete cds	HSP70
Cve-miR-2944-3p-2			NM1309142.1		RNAhybrid	targetscan	Plutella xylostella leukocyte elastase inhibitor-like (LOC105390551), mRNA	Serpin
Cve-miR-2944-3p-2			HM370510.1		RNAhybrid	targetscan	Plutella xylostella clone 2 heat shock protein 70 mRNA, complete cds	HSP70

## Sheet: S2
S2: Target prediction of CvBv-derived miRNAs
miRNA			Acession number	Software 1	Software 2	Software 3	Px_gene_anno	Gene_pfam_domain
Cve-miR-31-3p			KP219763.1	mirnada	RNAhybrid		Plutella xylostella ATP-binding cassette sub-family A ABCA2 (ABCA2) mRNA, complete cds	ABC_tran
Cve-miR-31-5p-1			GU214206.1		RNAhybrid	targetscan	Plutella xylostella prophenoloxidase 1 mRNA, complete cds	Hemocyanin_C
Cve-miR-31-5p-1			KF255600.1		RNAhybrid	targetscan	Plutella xylostella protein phosphatase 4 mRNA, complete cds	Metallophos
Cve-miR-31-5p-1			JN796249.1		RNAhybrid	targetscan	Pxylostella ecdysone receptor mRNA, 3' UTR	#N/A
Cve-miR-31-5p-2			KF836091.1		RNAhybrid	targetscan	Plutella xylostella apoptosis regulator buffy mRNA, partial cds	Bcl-2
Cve-miR-3355-3p			KF836091.1	mirnada	RNAhybrid	targetscan	Plutella xylostella apoptosis regulator buffy mRNA, partial cds	Bcl-2
Cve-miR-3355-3p			KM667971.1	mirnada		targetscan	Plutella xylostella strain DBM1Ac-S white protein mRNA, complete cds	ABC2_membrane
Cve-miR-3811-3p			KF255599.1	mirnada		targetscan	Plutella xylostella protein phosphatase 2A catalytic subunit alpha isoform mRNA, complete cds	Metallophos
Cve-miR-3811-3p			KP219763.1		RNAhybrid	targetscan	Plutella xylostella ATP-binding cassette sub-family A ABCA2 (ABCA2) mRNA, complete cds	ABC_tran
Cve-miR-3811-3p			KC558556.1	mirnada		targetscan	Plutella xylostella strain BNDBM serine/threonine-protein phosphatase 2A catalytic subunit mRNA, complete cds	Metallophos
Cve-miR-3811-3p			AB271784.1	mirnada	RNAhybrid		Plutella xylostella CHS1 mRNA for chitin synthase 1, complete cds	Chitin_synth_2
Cve-miR-3811-5p			KJ783491.1		RNAhybrid	targetscan	Plutella xylostella neuropeptide-like peptide mRNA, partial cds	#N/A
Cve-miR-3811-3p			NM_001309139.1	mirnada	RNAhybrid		Plutella xylostella uncharacterized LOC105380296 (LOC105380296), mRNA	Chitin_synth_2
Cve-miR-3811-3p			EF569598.1		RNAhybrid	targetscan	Plutella xylostella cadherin-like protein (BtR) mRNA, complete sequence	Cadherin
Cve-miR-3811-3p			NM_001309105.1	mirnada		targetscan	Plutella xylostella serine/threonine-protein phosphatase 2A catalytic subunit beta isoform (LOC105394537), mRNA	Metallophos
Cve-miR-bantam-3p-4			JF798683.1	mirnada	RNAhybrid	targetscan	Plutella xylostella caspase 1b mRNA, complete cds	Peptidase_C14
Cve-miR-bantam-5p-4			KJ783492.1	mirnada		targetscan	Plutella xylostella short neuropeptide F mRNA, partial cds	LZ_Tnp_IS66
Cve-miR-novel21-3p			KM245561.1	mirnada	RNAhybrid	targetscan	Plutella xylostella strain DBM1Ac-S ABC transporter subfamily C protein (ABCC2) mRNA, complete cds	ABC_tran
Cve-miR-novel21-5p			NM_001305518.1		RNAhybrid	targetscan	Plutella xylostella glutamate-gated chloride channel (Glucl), mRNA	Neur_chan_LBD
Cve-miR-novel21-5p			GU060305.1		RNAhybrid	targetscan	Plutella xylostella nicotinic acetylcholine receptor alpha 6 (nAChR alpha 6) mRNA, partial cds, alternatively spliced	Neur_chan_memb
Cve-miR-novel21-5p			GU060294.1		RNAhybrid	targetscan	Plutella xylostella nicotinic acetylcholine receptor alpha 6 isoform I mRNA, partial cds, alternatively spliced	Neur_chan_LBD
Cve-miR-novel21-5p			GQ221939.1		RNAhybrid	targetscan	Plutella xylostella glutamate-gated chloride channel mRNA, complete cds	Neur_chan_LBD
Cve-miR-novel21-5p			JQ710735.1		RNAhybrid	targetscan	Plutella xylostella IMD-like protein (imd) mRNA, complete cds	Death
Cve-miR-novel21-3p			AB096739.1	mirnada	RNAhybrid		Plutella xylostella mRNA for cytochrome P450, complete cds	p450
Cve-miR-novel21-5p			JX014231.1		RNAhybrid	targetscan	Plutella xylostella strain Roth glutamate-gated chloride channel (GluCl) mRNA, complete cds	Neur_chan_LBD
Cve-miR-novel21-5p			GU207836.1		RNAhybrid	targetscan	Plutella xylostella strain BCS3-Pearl nicotinic acetylcholine receptor alpha 6 isoform XVII (Px00004) mRNA, complete cds, alternatively spliced	Neur_chan_LBD
Cve-miR-novel22-5p			EU818707.1	mirnada	RNAhybrid		Plutella xylostella ribosomal protein S16 mRNA, complete cds	Ribosomal_S9
Cve-miR-novel22-5p			JN796249.1	mirnada	RNAhybrid	targetscan	Pxylostella ecdysone receptor mRNA, 3' UTR	#N/A
Cve-miR-novel22-5p			NM_001309082.1	mirnada	RNAhybrid		Plutella xylostella 40S ribosomal protein S16 (LOC105383481), mRNA	Ribosomal_S9
Cve-miR-novel23-3p			KF991220.1		RNAhybrid	targetscan	Plutella xylostella p53-like protein mRNA, complete cds	P53
Cve-miR-novel25-5p			KJ783491.1		RNAhybrid	targetscan	Plutella xylostella neuropeptide-like peptide mRNA, partial cds	#N/A
